# Supplementary material for: Exploring the Pharmacological Mechanism of Quercetin-Resveratrol Combination for Polycystic Ovary Syndrome: A Systematic Pharmacological Strategy-Based Research
Source: Sci Rep. 2019 Dec 5;9:18420. doi: 10.1038/s41598-019-54408-3 (PMC6895093; doi:10.1038/s41598-019-54408-3)
Supplement: Supplementary file 1 — Table S1 [file 41598_2019_54408_MOESM1_ESM.xlsx]

## Sheet: Sheet1
Table S1 Compound targets
Compounds	Compounds Targets
Quercetin	PTGS1
	AR
	PPARG
	PTGS2
	HSP90AA1
	PIK3CG
	NCOA2
	DPP4
	AKR1B1
	PRSS1
	TOP2A
	F2
	KCNH2
	SCN5A
	F10
	ADRB2
	MMP3
	F7
	NOS3
	RXRA
	ACHE
	GABRA1
	MAOB
	RELA
	EGFR
	AKT1
	VEGFA
	CCND1
	BCL2
	BCL2L1
	FOS
	CDKN1A
	EIF6
	BAX
	CASP9
	PLAU
	MMP2
	MAPK1
	IL10
	EGF
	RB1
	TNF
	JUN
	IL6
	AHSA1
	CASP3
	TP53
	ELK1
	NFKBIA
	POR
	ODC1
	XDH
	CASP8
	TOP1
	RAF1
	SOD1
	PRKCA
	MMP1
	HIF1A
	STAT1
	RUNX1T1
	CDK1
	HSPA5
	ERBB2
	ACACA
	HMOX1
	CYP3A4
	CYP1A2
	CAV1
	MYC
	F3
	GJA1
	CYP1A1
	ICAM1
	IL1B
	CCL2
	SELE
	VCAM1
	PTGER3
	IL8
	PRKCB
	BIRC5
	DUOX2
	HSPB1
	TGFB1
	SULT1E1
	MGAM
	IL2
	NR1I2
	CYP1B1
	CCNB1
	PLAT
	THBD
	SERPINE1
	COL1A1
	IFNG
	ALOX5
	PTEN
	IL1A
	MPO
	NCF1
	ABCG2
	HAS2
	GSTP1
	NFE2L2
	NQO1
	PARP1
	AHR
	PSMD3
	SLC2A4
	COL3A1
	CXCL11
	CXCL2
	DCAF5
	NR1I3
	CHEK2
	INSR
	CLDN4
	PPARA
	PPARD
	HSF1
	CRP
	CXCL10
	CHUK
	SPP1
	RUNX2
	RASSF1
	E2F1
	E2F2
	ACPP
	CTSD
	IGFBP3
	IGF2
	CD40LG
	IRF1
	ERBB3
	PON1
	DIO1
	PCOLCE
	NPEPPS
	HK2
	NKX3-1
	RASA1
	GSTM1
	GSTM2
Resveratrol	PTGS1
	PTGS2
	MAOB
	NCOA2
	CA2
	RELA
	STAT3
	AKT1
	VEGFA
	CCND1
	BCL2
	BCL2L1
	FOS
	CDKN1A
	EIF6
	BAX
	CASP9
	PLAU
	MMP2
	MMP9
	MAPK3
	MAPK1
	IL10
	CDK4
	TNF
	JUN
	IL6
	CDK6
	AHSA1
	CASP3
	TP53
	MAPK8
	NFKBIA
	ODC1
	XDH
	BAK1
	BBC3
	SOD1
	CAT
	PRKCA
	TEP1
	HIF1A
	IGF1R
	STAT1
	RUNX1T1
	CDK1
	EDN1
	HSPA5
	FOXO1
	FGF2
	PPARG
	CTNNB1
	MYC
	F3
	GJA1
	CYP1A1
	ICAM1
	IL1B
	CCL2
	SELE
	VCAM1
	PRKCD
	IL8
	MCL1
	BRCA1
	XRCC6
	SOD2
	PRKCB
	PECAM1
	BIRC5
	DUOX2
	NOS3
	PTPN1
	CCND2
	BCL2A1
	ABCB1
	MET
	TGFB1
	SULT1E1
	MGAM
	CYP1B1
	CCNB1
	DDIT3
	PLAT
	PTEN
	CDK7
	IL1A
	MPO
	TNFRSF10B
	CYP19A1
	ABCG2
	NFE2L2
	NQO1
	XIAP
	AHR
	PRKAG2
	SLC2A4
	PPARA
	CRP
	PON1
	CD80
	CCNE1
	CCNE2
	BCAM
	SIRT1
	CREBZF
	NTRK1
	KLF10
	APAF1
	ABCC3
	SREBF1
	ADIPOR1
	ADIPOR2
	JAK1
	AGTR1
	IRS1
	CFLAR
	LGSN
	PYGO1
	IL17RB
	SIRT2
	C5AR1
	MTOR
	CCR2
	EIF4G1
	PMAIP1
	BCL2L11
	TNFSF10
	TNFRSF10A
	RPS6
	GCH1
	BIRC3
	TRAF2
	CDC42
	BSG
	COL2A1
	ITGB1
	CD28
	NR1H3
	PAPPA
	SPARC
	BRCA2
	AAGAB
	PRKD1
	TGFA
	CD320
	TGFB2
