# Supplementary material for: Exploring the Pharmacological Mechanism of Quercetin-Resveratrol Combination for Polycystic Ovary Syndrome: A Systematic Pharmacological Strategy-Based Research
Source: Sci Rep. 2019 Dec 5;9:18420. doi: 10.1038/s41598-019-54408-3 (PMC6895093; doi:10.1038/s41598-019-54408-3)
Supplement: Supplementary file 2 — Table S2 [file 41598_2019_54408_MOESM2_ESM.xlsx]

## Sheet: Sheet1
Table S2 Potential targets
Compounds	Compounds Targets
Quercetin	HRAS
	UCK2
	PDE4D
	GSTP1
	PNMT
	APAF1
	GSTA1
	ELANE
	HSD17B1
	MME
	RFK
	HEXB
	AKR1B1
	SULT2B1
	SPR
	HCK
	PDPK1
	HSP90AA1
	BACE1
	INSR
	GART
	CCNA2
	GPI
	SORD
	HPRT1
	TEK
	GSTT2
	HDAC8
	DCK
	CTSK
	CASP1
	LCK
	PDE4B
	CA2
	PTPN11
	UAP1
	GSTA3
	HSD11B1
	GSTM2
	DHFR
	MTAP
	CASP3
	BHMT
	DCXR
	SULT1A1
	WARS
	DTYMK
	PRKACA
	DUT
	GMPR
	SRC
	LYZ
	HPGDS
	NOS2
	ABO
	ADK
	AR
	MAPK14
	RAC1
	CBR1
	GSR
	SULT2A1
	TYMS
	PAH
	DHODH
	VDR
	PCK1
	IMPA1
	RAB5A
	GSK3B
	TPH1
	EIF4E
	JAK2
	HK1
	DAPK1
	HNMT
	TPI1
	ESR1
	FGG
	GMPR2
	GALK1
	CTSS
	PYGL
	EEA1
	GALE
	MMP3
	AKR1C2
	RAB11A
	CHEK1
	ATIC
	CHIT1
	AHCY
	UMPS
	CD209
	RAB9A/RAB9B
	AURKA
	ZAP70
	ACAT1
	ADH
	KIT
	NR3C1
	CES1
	AKR1C1
	NR3C2
	DCPS
	SERPINA1
	PDHB
	NR1H4
	FABP6
	XIAP
	THRB
	PFKFB1
	HADH
	BST1
	TGFB2
	NQO1
	MAN1B1
	KDR
	SULT1E1
	BCAT2
	PIM1
	STAT1
	CYP2C9
	AKR1C3
	MAP2K1
	BIRC7
	HAGH
	ADAM33
	ARL5B
	FGFR1
	CDK2
	FKBP3
	SSE1
	HINT1
	MMP12
	METAP2
	SIRT5
	LCN2
	NR1I2
	FKBP1A
	F2
	CRYZ
	RAP2A
	ARHGAP1
	ALB
	TTR
Resveratrol	HSD17B1
	VDR
	CRABP2
	UCK2
	SRC
	NQO2
	SHBG
	TTR
	CTSK
	ESR1
	MME
	PTPN1
	GSK3B
	ELANE
	CASP3
	AR
	NR3C1
	MET
	CDK2
	AKR1B1
	GSTA1
	ADH
	PDE4D
	CHEK1
	MTAP
	CDK6
	METAP2
	CA2
	ADH1C
	PCK1
	KDR
	INSR
	PDE5A
	MAPK10
	HNMT
	SERPINA1
	FGFR1
	ESR2
	MAOB
	MAPK14
	PNMT
	BACE1
	GART
	PGR
	PRKACA
	DHODH
	GSTP1
	FKBP1A
	NQO1
	SYK
	PDPK1
	F2
	MMP3
	HCK
	SULT1E1
	NOS3
	ABO
	LCK
	FABP6
	ABL1
	KIT
	ESRRG
	GSTT2
	AKR1C3
	ERBB4
	FABP7
	PDE4B
	SULT2B1
	HRAS
	CLPP
	FECH
	HSD11B1
	OAT
	SOD2
	PYGL
	PPP1CC
	GSTA3
	HPGDS
	GSTM1
	APOA2
	HADH
	NR1I2
	GMPR
	RXRB
	HSP90AA1
	ALB
	CCNA2
	PPARG
	AKR1C1
	ALDH2
	ADK
	NR3C2
	PRKACA
	MAP2K1
	IL2
	PIM1
	KIF11
	STS
	TEK
	EGFR
	RBP4
	SPR
	PIK3R1
	RXRA
	SEC14L2
	RARB
	CBR1
	RARA
	DPP4
	DHFR
	SIRT5
	RARG
	TGM3
	GLO1
	ARSA
	MMP8
