# Supplementary material for: Exploring the Pharmacological Mechanism of Quercetin-Resveratrol Combination for Polycystic Ovary Syndrome: A Systematic Pharmacological Strategy-Based Research
Source: Sci Rep. 2019 Dec 5;9:18420. doi: 10.1038/s41598-019-54408-3 (PMC6895093; doi:10.1038/s41598-019-54408-3)
Supplement: Supplementary file 3 — Table S3 [file 41598_2019_54408_MOESM3_ESM.xlsx]

## Sheet: Sheet1
Table S3 Polycystic Ovarian Syndrome Targets
INS
SHBG
IGF1
PRL
LEP
CYP19A1
ADIPOQ
IGFBP1
CYP11A1
GNRH1
CRP
AMH
FST
CYP17A1
INSR
PCOS1
GDF9
SULT2A1
HSD3B2
HSD11B1
H6PD
FSHR
DENND1A
SERPINE1
CGA
POMC
AR
LEPQTL1
MTHFR
LIPE
GH1
SST
ESR1
VEGFA
PON1
GHRL
REN
INHA
NCOA4
NGF
IGF2
IGF1R
HCRT
BGLAP
IFI27
NCOA3
IGFBP4
PRKAR2B
IGFBP3
IL11
STS
MIR223
IGFBP2
PGF
PPARG
MIR93
ESR2
PYY
MIR16-1
GAB1
APOA1
NCOR1
EGF
F5
ADRB2
SOCS3
ACVR2A
ZNF318
SRD5A1
GHRH
SULT1E1
GGT1
LEPR
HSD17B1
LHCGR
FLT1
MGAM
LIF
SERPINC1
F2
HLA-A
RETN
ACHE
HLA-B
NAMPT
GCG
HLA-DRB1
ACE
NR5A1
TOR2A
TNF
STAT3
NPPB
TNFRSF11A
CDK2
CDKN1A
CYP21A2
DRD2
IRS1
IL6
CAPN10
RBP4
FTO
PLAU
TCF7L2
IRS2
PBX1
BMP15
FOXL2
SLC25A13
GSTP1
AFP
NOBOX
IL1B
SLC2A4
KISS1
FBN3
AMHR2
APOB
INHBB
HSD3BP4
ITLN1
VDR
CYP1A1
IL18
LCN2
INSL3
LHB
GNRHR
HSD17B6
AKR1C3
NR3C1
TGFB1
FEM1A
PPARGC1A
ENPP1
RARRES2
PGR
NPY
SRD5A2
PLA2G7
SERPINA12
PLAT
FABP4
APOE
KLK3
GATA6
CRH
CCL2
CPB2
ADIPOR1
KCNJ11
IL1A
FGF21
MC4R
MIF
APLN
MMP9
SGTA
PIK3R1
LMNA
PTH
IL1RN
EPHX1
INHBA
HP
EDN1
ADRB3
GHR
FSHB
GSK3B
YAP1
UCP2
TNFRSF11B
TGFB2
THADA
STAR
COMT
VCAM1
VWF
CCK
GPT
HFE
AHSG
IL10
FEM1B
SMAD4
MIR21
F3
PPIG
MMP8
STON1-GTF2A1L
MMP2
C3
GIP
ADIPOR2
HHEX
ADM
AGT
ICAM1
SLC22A1
LPIN1
SLC30A8
AVP
SUOX
SERPINF1
ATHS
FNDC5
STK11
MMP26
LPA
MTNR1B
PTX3
HSD3B1
PPARD
GYS1
AGER
HSD11B2
HSD17B2
AKT1
HMOX1
HAMP
NUCB2
AQP9
TOX3
RAB5B
TIMP1
CNR1
CAPN5
CD36
CGB5
CD40LG
CDKAL1
APMAP
BDNF
AGTR1
LTBP1
TGIF1
PNPLA2
C9orf3
TH
THBD
FGF19
IL17A
FEM1C
FERMT3
FGF2
SPP1
LRP5
MIR106B
NDUFS4
FOXC2
EDNRB
HDAC3
PLIN3
IGFBP5
PRKAA2
IGFBP6
PRDX2
IGF2R
TGFA
GAD2
IL1R1
PRDX4
MIR27B
MIR25
MCF2L2
FOXO1
PRSM2
IAPP
ATM
SLC22A2
GPER1
APOA4
BMP6
TBC1D4
ALDH1A3
PPP1R3A
PLIN1
GRB2
LPP
C1QTNF3
BMP8A
IGFL3
MIR155
PDE8A
LTA
PECAM1
TBL1XR1
SLC30A10
IDE
PAEP
MIR103A1
MIP
NDUFA6
LPL
BAX
GNB3
SLC2A4RG
HBA1
SERPINA6
PRPF8
HSPB1
HSPA1A
SERPINF2
GHSR
IL5
IL6R
MUC1
ALPP
ACVR2B
SREBF1
SAA1
GNAS
ITGB3
HOXA10
INHBC
FAAH
IL2
OCTN3
MTNR1A
XDH
ADRA2B
HMGA2
MSTN
FAS
ENG
SOD1
ZP4
LIPC
GDF15
MUC5AC
AKT2
SREBF2
PRKCZ
AFM
GYS2
HSP90B1
GTF2A1L
EDN2
GNAQ
PLAUR
MIR7846
PPARA
HSP90AA1
WNT4
GSTM3
MEP1A
ACVR1
MEF2A
IL7
PIK3CG
HLA-G
STXBP3
MMP1
ZFP36L2
INSIG2
SRA1
HMGCR
PRKAG3
IL6ST
AKR1C1
F13A1
MTR
SELP
APC
HSD17B13
HSPE1
SUMO1P1
NRIP1
TXNIP
USP34
AQP7
TRIB3
TNFSF11
TRPV1
TGFB3
TNFRSF1B
TIMP2
KRT18
KNG1
MIR483
NR1H3
NPPA
ANXA5
NFIC
MIR486-1
MIR486-2
NM
APOC1
TM4SF4
NOS3
ANGPTL6
GAPDH
CD28
CHI3L1
CHGA
COG2
CFI
CETP
GAL
CD4
CASR
CDK5
PGRMC1
NR3C2
TPO
TGFBR3
CXCL8
CSF1
CTBP1-AS
TTR
CCL3
CYP2C9
CYP11B2
CYP11B1
CYP2D6
CYP3A7
CYP1B1
DRD3
