# Supplementary material for: Exploring the Pharmacological Mechanism of Quercetin-Resveratrol Combination for Polycystic Ovary Syndrome: A Systematic Pharmacological Strategy-Based Research
Source: Sci Rep. 2019 Dec 5;9:18420. doi: 10.1038/s41598-019-54408-3 (PMC6895093; doi:10.1038/s41598-019-54408-3)
Supplement: Supplementary file 4 — Table S4 [file 41598_2019_54408_MOESM4_ESM.xlsx]

## Sheet: Sheet1
Table S4 Gene Ontology (GO) enrichment analysis
Compound	Term	Biological processes	Count	%	PValue	Genes	Fold Enrichment	Benjamini
Resveratrol	GO:0001541	Ovarian follicle development	7	0.0301646	1.51745e-06	ICAM1, BAX, BCL2, VEGFA, BCL2L1, SOD1, MYC	19.1689	4.50863e-05
	GO:0006979	Response to oxidative stress	6	0.0258554	0.00265285	AKT1, PTGS2, DUOX2, PTGS1, MPO, SIRT1	6.27347	0.0332021
	GO:0007179	Transforming growth factor beta receptor signaling pathway	7	0.0301646	0.000144791	FOS, CCL2, JUN, KLF10, ITGB1, TGFB1, TGFB2	8.75104	0.0026646
	GO:0008284	Positive regulation of cell proliferation	23	0.0991123	8.70013e-11	ODC1, IL6, RELA, EDN1, BIRC5, BCL2L1, CDK4, SIRT1, ITGB1, IRS1, PTEN, TGFB1, STAT3, TGFB2, EIF4G1, IGF1R, MAPK1, CCND2, BCL2, VEGFA, TGFA, FGF2, MYC	5.67664	8.99139e-09
	GO:0008286	Insulin receptor signaling pathway	6	0.0258554	0.00057014	AKT1, SREBF1, IGF1R, FOXO1, PTPN1, IRS1	8.84721	0.00876403
	GO:0019430	Removal of superoxide radicals	5	0.0215462	2.50208e-06	MPO, NOS3, SOD1, NQO1, SOD2	47.9224	6.99676e-05
	GO:0030521	Androgen receptor signaling pathway	4	0.0172369	0.00528843	CCNE1, CDK7, BRCA1, CTNNB1	11.2208	0.0587965
	GO:0032355	Response to estradiol	11	0.0474015	5.96879e-09	CASP3, CCND1, CASP9, PTGS2, CAT, NQO1, PTEN, MYC, TGFB1, STAT3, CTNNB1	13.9028	3.73363e-07
	GO:0032570	Response to progesterone	7	0.0301646	9.64094e-07	SREBF1, FOS, CCL2, RELA, TGFB1, TGFB2, NR1H3	20.6435	3.22763e-05
	GO:0032868	Response to insulin	10	0.0430923	5.80867e-09	EIF6, PPARA, IL6, TNFSF10, RELA, CAT, MTOR, IRS1, SIRT1, IL10	17.1662	3.73167e-07
	GO:0043066	Negative regulation of apoptotic process	34	0.146514	1.62223e-21	XIAP, MCL1, MMP9, NFKBIA, FOXO1, BCL2L1, PTEN, IL10, AKT1, IGF1R, CASP3, BCL2, TGFA, CAT, HSPA5, NQO1, MYC, CFLAR, CDK1, IL6, RELA, BCL2A1, TP53, BIRC5, BIRC3, RPS6, SIRT1, STAT3, SOD2, CDKN1A, CCND2, VEGFA, MPO, MAPK8	8.59443	1.28535e-18
	GO:0043123	Positive regulation of I-kappab kinase/NF-kappab signaling	11	0.0474015	1.34858e-06	PRKD1, CFLAR, TNFSF10, TNF, TNFRSF10B, RELA, GJA1, BIRC3, IL1A, CTNNB1, PRKCB	7.85808	4.16299e-05
	GO:0043401	Steroid hormone mediated signaling pathway	3	0.0129277	0.0869156	PPARA, PPARG, NR1H3	6.05335	0.500907
	GO:0043627	Response to estrogen	5	0.0215462	0.00240111	MAPK1, CCND1, PPARG, CA2, BRCA1	8.84721	0.0309095
	GO:0051092	Positive regulation of NF-kappab transcription factor activity	13	0.05602	1.70427e-09	PRKD1, ICAM1, TRAF2, CFLAR, IL6, TNF, RELA, NTRK1, NFKBIA, IL1B, CAT, TGFB1, PRKCB	11.2419	1.35035e-07
	GO:0070555	Response to interleukin-1	3	0.0129277	0.0328327	PRKCA, RELA, SELE	10.4558	0.258771
	GO:0071347	Cellular response to interleukin-1	7	0.0301646	3.37331e-05	ICAM1, IL6, HIF1A, CCL2, RELA, EDN1, MYC	11.3394	0.000709349
	GO:1902176	Negative regulation of oxidative stress-induced intrinsic apoptotic signaling pathway	4	0.0172369	0.00021409	AKT1, NFE2L2, SIRT1, SOD2	32.8611	0.00370804
	GO:0006954	Inflammatory response	20	0.0861846	6.92738e-10	IL6, TNF, CCL2, C5AR1, PTGS2, RELA, CRP, PTGS1, IL10, TGFB1, TNFRSF10A, AKT1, PRKD1, FOS, TNFRSF10B, CCR2, IL1B, NFE2L2, SELE, IL1A	6.06932	5.88085e-08
	GO:0019430	Removal of superoxide radicals	5	0.0144651	1.37856e-05	MPO, NOS3, SOD1, NQO1, SOD2	31.2351	0.000314651
Quercetin	GO:0043066	Negative regulation of apoptotic process	25	0.11581	7.64855e-13	EGFR, CDK1, IL6, PPARD, RELA, TP53, NFKBIA, RAF1, BIRC5, BCL2L1, PTEN, IL10, AKT1, CASP3, CDKN1A, CD40LG, BCL2, VEGFA, MPO, HSPB1, HSPA5, NQO1, MYC, GSTP1, IL2	6.4072	2.15874e-10
	GO:0008284	Positive regulation of cell proliferation	24	0.111178	9.40638e-12	EGFR, ODC1, AR, IL6, RELA, IGF2, BIRC5, BCL2L1, PTEN, TGFB1, CXCL10, MAPK1, BCL2, F2, IFNG, VEGFA, NKX3-1, HAS2, EGF, MYC, INSR, RUNX2, DPP4, IL2	6.00572	1.51711e-09
	GO:0032355	Response to estradiol	13	0.0602214	1.61891e-11	PTGS2, CYP1A2, F7, PTEN, TGFB1, CCND1, CASP3, CASP9, CASP8, COL1A1, NQO1, MYC, GSTP1	16.6587	2.43701e-09
	GO:0051092	Positive regulation of NF-kappab transcription factor activity	11	0.0509566	2.02219e-07	ICAM1, AR, IL6, TNF, CD40LG, RELA, NFKBIA, IL1B, TGFB1, CHUK, PRKCB	9.64453	1.23408e-05
	GO:0001541	Ovarian follicle development	7	0.0324269	1.3992e-06	ICAM1, BAX, BCL2, VEGFA, BCL2L1, SOD1, MYC	19.4352	6.868e-05
	GO:0071347	Cellular response to interleukin-1	8	0.0370593	2.36521e-06	ICAM1, IL6, HIF1A, CCL2, RELA, NKX3-1, HAS2, MYC	13.1393	0.000106807
	GO:0043627	Response to estrogen	7	0.0324269	1.87608e-05	MAPK1, CAV1, CCND1, HSP90AA1, HMOX1, PPARG, F7	12.5581	0.000572298
	GO:0032570	Response to progesterone	6	0.0277945	1.90423e-05	FOS, CAV1, CCL2, CLDN4, RELA, TGFB1	17.9402	0.000565603
	GO:0043401	Steroid hormone mediated signaling pathway	6	0.0277945	0.000122464	PPARA, PPARD, NR1I3, NR1I2, RXRA, PPARG	12.2749	0.00281787
	GO:0019430	Removal of superoxide radicals	4	0.0185297	0.000125763	MPO, NOS3, SOD1, NQO1	38.8704	0.00286447
	GO:0043123	Positive regulation of I-kappab kinase/NF-kappab signaling	8	0.0370593	0.00045949	TNF, RELA, HMOX1, CASP8, GJA1, IL1A, CHUK, PRKCB	5.79434	0.00783104
	GO:0007179	Transforming growth factor beta receptor signaling pathway	6	0.0277945	0.00113373	FOS, CCL2, JUN, COL3A1, PARP1, TGFB1	7.60507	0.0169311
	GO:0032868	Response to insulin	5	0.0231621	0.00255111	EIF6, PPARA, IL6, RELA, IL10	8.70232	0.0337493
	GO:0030521	Androgen receptor signaling pathway	4	0.0185297	0.00508821	AR, NR1I3, NKX3-1, RB1	11.3767	0.0597376
	GO:0070555	Response to interleukin-1	3	0.0138973	0.0320076	PRKCA, RELA, SELE	10.601	0.260872
	GO:1902176	Negative regulation of oxidative stress-induced intrinsic apoptotic signaling pathway	3	0.0138973	0.00612822	AKT1, HSPB1, NFE2L2	24.9881	0.070093
	GO:0006979	Response to oxidative stress	7	0.0324269	0.000355658	AKT1, EGFR, PTGS2, HMOX1, DUOX2, PTGS1, MPO	7.42071	0.00635447
	GO:0006954	Inflammatory response	23	0.106546	1.1452e-12	PIK3CG, IL6, TNF, CCL2, PTGER3, PTGS2, RELA, CRP, PTGS1, CXCL2, CXCL11, IL10, TGFB1, CXCL10, AKT1, FOS, CD40LG, IL1B, NFE2L2, SELE, CHUK, IL1A, SPP1	7.07666	2.87317e-10
QRC	GO:0043066	Negative regulation of apoptotic process	41	0.118614	9.28323e-22	PPARD, MCL1, XIAP, MMP9, NFKBIA, FOXO1, BCL2L1, PTEN, IL10, AKT1, IGF1R, CASP3, BCL2, TGFA, CAT, HSPA5, NQO1, MYC, EGFR, CDK1, CFLAR, IL6, RELA, BCL2A1, TP53, RAF1, BIRC5, RPS6, BIRC3, SIRT1, STAT3, SOD2, CDKN1A, CCND2, CD40LG, VEGFA, MPO, HSPB1, MAPK8, GSTP1, IL2	6.75502	9.04186e-19
	GO:0008284	Positive regulation of cell proliferation	36	0.104149	5.95368e-17	EDN1, BCL2L1, PTEN, ITGB1, TGFB1, TGFB2, CXCL10, IGF1R, BCL2, IFNG, TGFA, NKX3-1, EGF, RUNX2, INSR, MYC, FGF2, DPP4, EGFR, ODC1, AR, IL6, RELA, BIRC5, IGF2, CDK4, SIRT1, IRS1, STAT3, EIF4G1, MAPK1, CCND2, F2, VEGFA, HAS2, IL2	5.79123	3.24185e-14
	GO:0032355	Response to estradiol	16	0.0462883	9.87999e-13	PTGS2, F7, CYP1A2, PTEN, STAT3, TGFB1, CTNNB1, CCND1, CASP3, CASP9, CASP8, CAT, COL1A1, NQO1, MYC, GSTP1	13.1805	1.31223e-10
	GO:0006954	Inflammatory response	28	0.0810045	1.12064e-12	TNF, CCL2, PTGS2, CXCL2, CRP, PTGS1, CXCL11, IL10, TGFB1, CXCL10, AKT1, FOS, IL1B, IL1A, CHUK, SPP1, PIK3CG, IL6, PTGER3, C5AR1, RELA, TNFRSF10A, PRKD1, TNFRSF10B, CD40LG, CCR2, NFE2L2, SELE	5.53826	1.42372e-10
	GO:0051092	Positive regulation of NF-kappab transcription factor activity	16	0.0462883	2.6762e-10	ICAM1, CFLAR, TRAF2, IL6, AR, TNF, RELA, NFKBIA, TGFB1, PRKCB, PRKD1, CD40LG, NTRK1, IL1B, CAT, CHUK	9.01826	2.23424e-08
	GO:0032570	Response to progesterone	9	0.0260371	3.68362e-08	SREBF1, FOS, CAV1, CCL2, CLDN4, RELA, TGFB1, TGFB2, NR1H3	17.2995	1.82432e-06
	GO:0043123	Positive regulation of I-kappab kinase/NF-kappab signaling	14	0.0405022	2.379e-07	CFLAR, TNF, RELA, GJA1, BIRC3, CTNNB1, PRKCB, PRKD1, TNFSF10, TNFRSF10B, HMOX1, CASP8, CHUK, IL1A	6.51863	8.91207e-06
	GO:0032868	Response to insulin	10	0.0289302	2.39648e-07	EIF6, PPARA, IL6, TNFSF10, RELA, CAT, MTOR, IRS1, SIRT1, IL10	11.1887	8.8639e-06
	GO:0030521	Androgen receptor signaling pathway	8	0.0231441	1.01543e-06	CCNE1, AR, NR1I3, NKX3-1, RB1, CDK7, BRCA1, CTNNB1	14.6272	3.0276e-05
	GO:0043627	Response to estrogen	9	0.0260371	2.24666e-06	MAPK1, CAV1, CCND1, HSP90AA1, HMOX1, PPARG, F7, CA2, BRCA1	10.3797	6.02253e-05
	GO:0071347	Cellular response to interleukin-1	9	0.0260371	4.42297e-06	ICAM1, IL6, HIF1A, CCL2, RELA, EDN1, NKX3-1, HAS2, MYC	9.50252	0.000113362
	GO:0001541	Ovarian follicle development	7	0.0202511	1.80436e-05	ICAM1, BAX, BCL2, VEGFA, BCL2L1, SOD1, MYC	12.494	0.000405487
	GO:1902176	Negative regulation of oxidative stress-induced intrinsic apoptotic signaling pathway	5	0.0144651	2.73006e-05	AKT1, HSPB1, NFE2L2, SIRT1, SOD2	26.773	0.000573745
	GO:0007179	Transforming growth factor beta receptor signaling pathway	9	0.0260371	3.04795e-05	FOS, CCL2, JUN, KLF10, COL3A1, PARP1, ITGB1, TGFB1, TGFB2	7.33346	0.000631449
	GO:0008286	Insulin receptor signaling pathway	8	0.0231441	7.87214e-05	AKT1, SREBF1, IGF1R, FOXO1, IGF2, PTPN1, IRS1, INSR	7.68864	0.00148298
	GO:0043401	Steroid hormone mediated signaling pathway	7	0.0202511	0.000105755	PPARA, PPARD, NR1I3, NR1I2, RXRA, PPARG, NR1H3	9.20614	0.00191761
	GO:0006979	Response to oxidative stress	8	0.0231441	0.000663026	AKT1, EGFR, PTGS2, HMOX1, DUOX2, PTGS1, MPO, SIRT1	5.45195	0.00950139
	GO:0070555	Response to interleukin-1	3	0.00867905	0.0708577	PRKCA, RELA, SELE	6.81494	0.45019
	GO:0019430	Removal of superoxide radicals	5	0.0144651	1.37856e-05	MPO, NOS3, SOD1, NQO1, SOD2	31.2351	0.000314651
