# Supplementary material for: Exploring the Pharmacological Mechanism of Quercetin-Resveratrol Combination for Polycystic Ovary Syndrome: A Systematic Pharmacological Strategy-Based Research
Source: Sci Rep. 2019 Dec 5;9:18420. doi: 10.1038/s41598-019-54408-3 (PMC6895093; doi:10.1038/s41598-019-54408-3)
Supplement: Supplementary file 5 — Table S5 [file 41598_2019_54408_MOESM5_ESM.xlsx]

## Sheet: Sheet1
Table S5 Pathway enrichment analysis
Compounds	Term	Pathway	Count	%	PValue	Genes	Fold Enrichment	Benjamini
Resveratrol	hsa04210	Apoptosis	19	0.0818754	2.01947e-17	CFLAR, TRAF2, TNF, XIAP, RELA, TP53, NFKBIA, BCL2L1, BIRC3, TNFRSF10A, AKT1, TNFSF10, CASP3, TNFRSF10B, CASP9, BAX, NTRK1, BCL2, APAF1	16.2891	1.04003e-15
	hsa04931	Insulin resistance	19	0.0818754	7.76012e-13	SREBF1, PPARA, IL6, TNF, RELA, PRKAG2, NFKBIA, FOXO1, PRKCD, IRS1, PTEN, STAT3, AKT1, SLC2A4, NOS3, MAPK8, MTOR, PTPN1, NR1H3	9.35114	9.40381e-12
	hsa04064	NF-kappa B signaling pathway	15	0.0646385	5.22743e-10	ICAM1, CFLAR, TRAF2, TNF, XIAP, PTGS2, RELA, BCL2A1, NFKBIA, BCL2L1, BIRC3, VCAM1, BCL2, IL1B, PLAU	9.16446	4.3074e-09
	hsa04910	Insulin signaling pathway	12	0.0517108	4.8197e-05	AKT1, SREBF1, MAPK1, SLC2A4, PRKAG2, MAPK3, FOXO1, MAPK8, PTPN1, MTOR, RPS6, IRS1	4.62207	0.000152739
	hsa04912	GnRH signaling pathway	9	0.0387831	0.000275239	PRKCA, CDC42, MAPK1, JUN, MAPK3, MAPK8, PRKCD, MMP2, PRKCB	5.25697	0.000833579
	hsa04915	Estrogen signaling pathway	9	0.0387831	0.000489502	AKT1, MAPK1, FOS, JUN, MMP9, MAPK3, NOS3, PRKCD, MMP2	4.83217	0.00139988
	hsa04914	Progesterone-mediated oocyte maturation	7	0.0301646	0.00553728	CCNB1, AKT1, CDK1, MAPK1, IGF1R, MAPK3, MAPK8	4.27675	0.01277
	hsa04913	Ovarian steroidogenesis	5	0.0215462	0.0128464	IGF1R, CYP1B1, CYP1A1, PTGS2, CYP19A1	5.42386	0.0279374
	hsa04350	TGF-beta signaling pathway	6	0.0258554	0.0200236	MAPK1, TNF, MAPK3, MYC, TGFB1, TGFB2	3.7967	0.0416264
	hsa04114	Oocyte meiosis	6	0.0258554	0.0526792	CCNE2, CCNE1, CDK1, MAPK1, IGF1R, MAPK3	2.9259	0.0939463
	hsa00140	Steroid hormone biosynthesis	4	0.0172369	0.0936285	CYP1B1, CYP1A1, SULT1E1, CYP19A1	3.66578	0.1577
Quercetin	hsa04064	NF-kappa B signaling pathway	12	0.055589	4.85696e-07	VCAM1, ICAM1, TNF, PTGS2, CD40LG, RELA, BCL2, NFKBIA, IL1B, BCL2L1, PLAU, CHUK	7.3884	2.44004e-06
	hsa04931	Insulin resistance	11	0.0509566	2.78606e-05	PIK3CG, AKT1, PPARA, IL6, TNF, SLC2A4, RELA, NFKBIA, NOS3, PTEN, INSR	5.45579	0.000106879
	hsa04915	Estrogen signaling pathway	10	0.0463242	8.22257e-05	PIK3CG, AKT1, EGFR, MAPK1, FOS, HSP90AA1, JUN, RAF1, NOS3, MMP2	5.4107	0.00028913
	hsa04912	GnRH signaling pathway	8	0.0370593	0.00141452	PRKCA, EGFR, MAPK1, JUN, RAF1, ELK1, MMP2, PRKCB	4.70909	0.00377357
	hsa04910	Insulin signaling pathway	9	0.0416918	0.00394923	PIK3CG, AKT1, MAPK1, SLC2A4, ACACA, HK2, RAF1, ELK1, INSR	3.49343	0.00977472
	hsa04914	Progesterone-mediated oocyte maturation	7	0.0324269	0.00533258	PIK3CG, CCNB1, AKT1, CDK1, MAPK1, HSP90AA1, RAF1	4.3099	0.0125962
	hsa04913	Ovarian steroidogenesis	5	0.0231621	0.0125123	CYP1B1, CYP1A1, PTGS2, ALOX5, INSR	5.46591	0.0267455
	hsa00140	Steroid hormone biosynthesis	5	0.0231621	0.0220729	CYP3A4, CYP1B1, CYP1A1, SULT1E1, CYP1A2	4.61775	0.0460038
	hsa04350	TGF-beta signaling pathway	5	0.0231621	0.069899	MAPK1, TNF, IFNG, MYC, TGFB1	3.18845	0.128678
	hsa04210	Apoptosis	13	0.0602214	9.55941e-10	PIK3CG, AKT1, CASP3, TNF, CASP9, BCL2, RELA, BAX, CASP8, TP53, NFKBIA, BCL2L1, CHUK	11.2316	9.16835e-09
QRC	hsa04931	Insulin resistance	21	0.0607533	1.4289e-11	SREBF1, PIK3CG, PPARA, IL6, TNF, RELA, PRKAG2, NFKBIA, FOXO1, PRKCD, IRS1, PTEN, STAT3, AKT1, SLC2A4, NOS3, MAPK8, PTPN1, MTOR, INSR, NR1H3	6.82036	1.19604e-10
	hsa04064	NF-kappa B signaling pathway	17	0.0491813	1.92296e-09	ICAM1, CFLAR, TRAF2, TNF, XIAP, PTGS2, RELA, BCL2A1, NFKBIA, BCL2L1, BIRC3, VCAM1, CD40LG, BCL2, IL1B, CHUK, PLAU	6.85396	1.14365e-08
	hsa04910	Insulin signaling pathway	18	0.0520743	2.9341e-07	SREBF1, PIK3CG, PRKAG2, ACACA, HK2, RAF1, ELK1, FOXO1, RPS6, IRS1, AKT1, MAPK1, SLC2A4, MAPK3, MAPK8, PTPN1, MTOR, INSR	4.57515	1.22797e-06
	hsa04915	Estrogen signaling pathway	13	0.0376092	2.05835e-05	PIK3CG, AKT1, EGFR, MAPK1, FOS, HSP90AA1, JUN, MMP9, MAPK3, RAF1, NOS3, PRKCD, MMP2	4.60596	6.64537e-05
	hsa04912	GnRH signaling pathway	12	0.0347162	4.70381e-05	PRKCA, EGFR, CDC42, MAPK1, JUN, MAPK3, RAF1, ELK1, MAPK8, PRKCD, MMP2, PRKCB	4.62543	0.00014365
	hsa04914	Progesterone-mediated oocyte maturation	10	0.0289302	0.000749758	PIK3CG, CCNB1, AKT1, CDK1, MAPK1, IGF1R, HSP90AA1, MAPK3, RAF1, MAPK8	4.03174	0.00194648
	hsa04913	Ovarian steroidogenesis	7	0.0202511	0.00244237	IGF1R, CYP1B1, CYP1A1, PTGS2, ALOX5, INSR, CYP19A1	5.01088	0.00592486
	hsa00140	Steroid hormone biosynthesis	6	0.0173581	0.0237217	CYP3A4, CYP1B1, CYP1A1, SULT1E1, CYP1A2, CYP19A1	3.62857	0.0508328
	hsa04350	TGF-beta signaling pathway	7	0.0202511	0.0315181	MAPK1, TNF, MAPK3, IFNG, MYC, TGFB1, TGFB2	2.92301	0.06482
	hsa04114	Oocyte meiosis	7	0.0202511	0.0888719	CCNE2, CCNE1, CDK1, MAPK1, IGF1R, AR, MAPK3	2.2526	0.158367
	hsa04210	Apoptosis	22	0.0636464	6.99373e-18	PIK3CG, CFLAR, TRAF2, TNF, XIAP, RELA, TP53, NFKBIA, BCL2L1, BIRC3, TNFRSF10A, AKT1, TNFSF10, CASP3, TNFRSF10B, CASP9, BAX, NTRK1, BCL2, CASP8, APAF1, CHUK	12.4464	1.58058e-16
