# Supplementary material for: Exploring the Pharmacological Mechanism of Quercetin-Resveratrol Combination for Polycystic Ovary Syndrome: A Systematic Pharmacological Strategy-Based Research
Source: Sci Rep. 2019 Dec 5;9:18420. doi: 10.1038/s41598-019-54408-3 (PMC6895093; doi:10.1038/s41598-019-54408-3)
Supplement: Supplementary file 6 — Table S6 [file 41598_2019_54408_MOESM6_ESM.xlsx]

## Sheet: Sheet1
Table S6 Gene Ontology (GO) enrichment analysis
Compound	Term	Biological processes	Count	%	PValue	Genes	Fold Enrichment	Benjamini
Resveratrol	GO:0008202	Steroid metabolic process	4	0.0217026	0.00293583	AKR1C3, NR1I2, SULT2B1, SULT1E1	13.8234	0.0689074
	GO:0008210	Estrogen metabolic process	2	0.0108513	0.0709902	HSD17B1, SULT1E1	27.0185	0.550965
	GO:0008284	Positive regulation of cell proliferation	17	0.0922359	7.89043e-08	EGFR, FGFR1, AR, HRAS, RARG, ERBB4, HCK, KIT, CDK2, KDR, AKR1C3, F2, RARA, RARB, INSR, DPP4, IL2	5.42109	1.27736e-05
	GO:0008286	Insulin receptor signaling pathway	3	0.0162769	0.0955549	PTPN1, INSR, PIK3R1	5.71545	0.627951
	GO:0019371	Cyclooxygenase pathway	3	0.0162769	0.00191599	AKR1C3, CBR1, HPGDS	44.5805	0.049536
	GO:0032355	Response to estradiol	5	0.0271282	0.0032104	CASP3, ESR1, RARA, NQO1, GSTP1	8.16493	0.0727813
	GO:0032869	Cellular response to insulin stimulus	7	0.0379795	1.24133e-05	PDPK1, PPARG, INSR, PIK3R1, SRC, GSTP1, PCK1	13.5093	0.00106334
	GO:0042448	Progesterone metabolic process	2	0.0108513	0.0584653	AKR1C3, AKR1C1	33.0226	0.510134
	GO:0043066	Negative regulation of apoptotic process	19	0.103087	1.20738e-09	EGFR, RARG, ERBB4, HCK, PIM1, SRC, KDR, SOD2, CASP3, ALB, GSK3B, TEK, RARA, GLO1, RARB, NQO1, GSTP1, PIK3R1, IL2	6.20535	3.51829e-07
	GO:0043124	Negative regulation of I-kappab kinase/NF-kappab signaling	3	0.0162769	0.0291677	ESR1, ABL1, GSTP1	11.1451	0.339466
	GO:0043401	Steroid hormone mediated signaling pathway	12	0.0651077	1.00435e-13	PGR, VDR, NR1I2, RARG, RXRB, RXRA, PPARG, NR3C2, ESRRG, ESR1, RARA, RARB	31.2846	1.46392e-10
	GO:0043627	Response to estrogen	7	0.0379795	4.61431e-06	APOA2, HSP90AA1, TEK, PPARG, ARSA, ESR1, CA2	16.0033	0.000517025
	GO:0055114	Oxidation-reduction process	15	0.0813846	3.9234e-05	HSD17B1, MAOB, GMPR, SOD2, AKR1C3, CBR1, DHFR, AKR1B1, DHODH, HSD11B1, SPR, NOS3, NQO1, AKR1C1, NQO2	3.76525	0.00228399
	GO:0061370	Testosterone biosynthetic process	2	0.0108513	0.026416	AKR1C3, HSD17B1	74.3009	0.320361
	GO:0019430	Removal of superoxide radicals	3	0.0162769	0.00278573	NOS3, NQO1, SOD2	37.1504	0.0665701
Quercetin	GO:0008202	Steroid metabolic process	8	0.0367394	6.66035e-08	AKR1C3, AKR1C2, NR1I2, SULT2A1, CYP2C9, SULT1A1, SULT2B1, SULT1E1	21.8468	5.28485e-05
	GO:0008210	Estrogen metabolic process	3	0.0137773	0.00371501	HSD17B1, SULT1A1, SULT1E1	32.0254	0.107377
	GO:0008284	Positive regulation of cell proliferation	12	0.0551091	0.00204217	AKR1C3, FGFR1, AKR1C2, AR, HRAS, HCK, F2, KIT, INSR, CDK2, KDR, TGFB2	3.02386	0.0818317
	GO:0019371	Cyclooxygenase pathway	3	0.0137773	0.00305646	AKR1C3, CBR1, HPGDS	35.228	0.102333
	GO:0032355	Response to estradiol	5	0.0229621	0.0074238	GPI, CASP3, ESR1, NQO1, GSTP1	6.45201	0.155437
	GO:0032570	Response to progesterone	3	0.0137773	0.0429188	GPI, TYMS, TGFB2	9.03281	0.451269
	GO:0032869	Cellular response to insulin stimulus	6	0.0275545	0.000488412	PDPK1, STAT1, INSR, SRC, GSTP1, PCK1	9.15012	0.0317879
	GO:0042448	Progesterone metabolic process	3	0.0137773	0.00245877	AKR1C3, AKR1C2, AKR1C1	39.1422	0.0908904
	GO:0043066	Negative regulation of apoptotic process	14	0.0642939	0.000130368	CASP3, XIAP, ALB, GSK3B, HCK, TEK, BIRC7, PIM1, AURKA, NQO1, NR1H4, SRC, GSTP1, KDR	3.61313	0.0120973
	GO:0043124	Negative regulation of I-kappab kinase/NF-kappab signaling	4	0.0183697	0.00465323	ESR1, STAT1, GSTP1, NR1H4	11.7427	0.117905
	GO:0043401	Steroid hormone mediated signaling pathway	6	0.0275545	0.000118487	VDR, NR1I2, THRB, NR3C2, ESR1, NR1H4	12.3607	0.0116843
	GO:0043627	Response to estrogen	5	0.0229621	0.00222566	HSP90AA1, DTYMK, TEK, ESR1, CA2	9.03281	0.0866792
	GO:0050727	Regulation of inflammatory response	5	0.0229621	0.00198379	XIAP, HCK, ESR1, JAK2, CASP1	9.31957	0.0816465
	GO:0055114	Oxidation-reduction process	21	0.0964409	1.29427e-07	GMPR2, SORD, CYP2C9, HSD17B1, PAH, GMPR, CRYZ, AKR1C3, GSR, AKR1C2, CBR1, DHFR, AKR1B1, DHODH, HSD11B1, SPR, NOS2, TPH1, NQO1, AKR1C1, DCXR	4.16547	5.13488e-05
	GO:0061370	Testosterone biosynthetic process	2	0.00918485	0.0334019	AKR1C3, HSD17B1	58.7133	0.395814
	GO:1900015	Regulation of cytokine production involved in inflammatory response	2	0.00918485	0.0334019	MAPK14, NOS2	58.7133	0.395814
QRC	GO:0008202	Steroid metabolic process	8	0.0263661	4.35929e-07	AKR1C3, AKR1C2, NR1I2, SULT2A1, CYP2C9, SULT1A1, SULT2B1, SULT1E1	16.6175	6.53201e-05
	GO:0008210	Estrogen metabolic process	3	0.00988728	0.00635072	HSD17B1, SULT1A1, SULT1E1	24.3598	0.13016
	GO:0008284	Positive regulation of cell proliferation	19	0.0626195	4.80754e-06	EGFR, FGFR1, AR, HRAS, RARG, ERBB4, HCK, KIT, CDK2, KDR, TGFB2, AKR1C3, AKR1C2, F2, RARA, RARB, INSR, DPP4, IL2	3.64177	0.000550737
	GO:0019371	Cyclooxygenase pathway	3	0.00988728	0.00523422	AKR1C3, CBR1, HPGDS	26.7957	0.115886
	GO:0032355	Response to estradiol	6	0.0197746	0.00348593	GPI, CASP3, ESR1, RARA, NQO1, GSTP1	5.88917	0.0867078
	GO:0032570	Response to progesterone	3	0.00988728	0.0698947	GPI, TYMS, TGFB2	6.8707	0.566208
	GO:0032869	Cellular response to insulin stimulus	8	0.0263661	2.36526e-05	PDPK1, PPARG, STAT1, INSR, PIK3R1, SRC, GSTP1, PCK1	9.27991	0.00209216
	GO:0042448	Progesterone metabolic process	3	0.00988728	0.00421817	AKR1C3, AKR1C2, AKR1C1	29.773	0.100188
	GO:0043066	Negative regulation of apoptotic process	23	0.0758025	7.67278e-09	EGFR, RARG, XIAP, ERBB4, HCK, BIRC7, PIM1, AURKA, SRC, KDR, SOD2, CASP3, ALB, GSK3B, TEK, RARA, GLO1, RARB, NQO1, NR1H4, GSTP1, PIK3R1, IL2	4.51503	2.49109e-06
	GO:0043124	Negative regulation of I-kappab kinase/NF-kappab signaling	5	0.0164788	0.000995023	ESR1, ABL1, STAT1, GSTP1, NR1H4	11.1649	0.0366068
	GO:0043401	Steroid hormone mediated signaling pathway	14	0.0461407	4.25309e-14	RARG, THRB, RXRB, RXRA, PPARG, NR3C2, ESR1, ESRRG, PGR, VDR, NR1I2, RARA, RARB, NR1H4	21.938	8.2832e-11
	GO:0043627	Response to estrogen	8	0.0263661	7.66169e-06	APOA2, HSP90AA1, DTYMK, TEK, PPARG, ARSA, ESR1, CA2	10.9931	0.000828824
	GO:0050727	Regulation of inflammatory response	5	0.0164788	0.00531904	XIAP, HCK, ESR1, JAK2, CASP1	7.08882	0.116338
	GO:0055114	Oxidation-reduction process	25	0.082394	4.54747e-08	GMPR2, SORD, HSD17B1, PAH, AKR1C3, AKR1C2, GSR, CBR1, DHODH, SPR, NOS3, NOS2, NQO1, AKR1C1, NQO2, CYP2C9, MAOB, CRYZ, GMPR, SOD2, DHFR, AKR1B1, HSD11B1, TPH1, DCXR	3.77192	1.26549e-05
	GO:0061370	Testosterone biosynthetic process	2	0.00659152	0.0438103	AKR1C3, HSD17B1	44.6596	0.445479
	GO:1900015	Regulation of cytokine production involved in inflammatory response	2	0.00659152	0.0438103	MAPK14, NOS2	44.6596	0.445479
	GO:0019430	Removal of superoxide radicals	3	0.00988728	0.00756533	NOS3, NQO1, SOD2	22.3298	0.141448
