# Supplementary material for: Exploring the Pharmacological Mechanism of Quercetin-Resveratrol Combination for Polycystic Ovary Syndrome: A Systematic Pharmacological Strategy-Based Research
Source: Sci Rep. 2019 Dec 5;9:18420. doi: 10.1038/s41598-019-54408-3 (PMC6895093; doi:10.1038/s41598-019-54408-3)
Supplement: Supplementary file 7 — Table S7 [file 41598_2019_54408_MOESM7_ESM.xlsx]

## Sheet: Sheet1
Table S7 Pathway enrichment analysis
Compounds	Term	Pathway	Count	%	PValue	Genes	Fold Enrichment	Benjamini
Resveratrol	hsa04910	Insulin signaling pathway	12	0.0651077	2.80083e-06	PDPK1, HRAS, MAP2K1, PYGL, GSK3B, PRKACA, PTPN1, MAPK10, PPP1CC, INSR, PIK3R1, PCK1	6.19453	0.000116508
	hsa00980	Metabolism of xenobiotics by cytochrome P450	9	0.0488308	7.33959e-06	GSTM1, GSTA1, GSTA3, CBR1, HSD11B1, ADH1C, GSTT2, GSTP1, AKR1C1	8.66397	0.000190812
	hsa04915	Estrogen signaling pathway	10	0.0542564	8.15905e-06	EGFR, HRAS, HSP90AA1, MAP2K1, ESR1, PRKACA, NOS3, ESR2, PIK3R1, SRC	7.19567	0.000188548
	hsa04931	Insulin resistance	10	0.0542564	1.66361e-05	PDPK1, PYGL, GSK3B, NOS3, PTPN1, MAPK10, PPP1CC, INSR, PIK3R1, PCK1	6.59603	0.000314527
	hsa04914	Progesterone-mediated oocyte maturation	9	0.0488308	2.45441e-05	PGR, HSP90AA1, MAP2K1, MAPK14, PRKACA, MAPK10, CCNA2, PIK3R1, CDK2	7.36936	0.000425345
	hsa00140	Steroid hormone biosynthesis	7	0.0379795	0.000138906	AKR1C3, STS, HSD17B1, HSD11B1, SULT2B1, SULT1E1, AKR1C1	8.59758	0.00169823
	hsa04912	GnRH signaling pathway	7	0.0379795	0.00158409	EGFR, HRAS, MAP2K1, MAPK14, PRKACA, MAPK10, SRC	5.47978	0.0109315
	hsa04114	Oocyte meiosis	6	0.0325538	0.0175071	PGR, AR, MAP2K1, PRKACA, PPP1CC, CDK2	3.92131	0.0722326
Quercetin	hsa00980	Metabolism of xenobiotics by cytochrome P450	11	0.0497153	9.4587e-07	GSTA1, GSTM2, AKR1C2, GSTA3, CBR1, SULT2A1, CYP2C9, HSD11B1, GSTT2, GSTP1, AKR1C1	7.90125	0.000107823
	hsa00140	Steroid hormone biosynthesis	7	0.031637	0.000688617	AKR1C3, AKR1C2, HSD17B1, HSD11B1, SULT2B1, SULT1E1, AKR1C1	6.41512	0.0194409
	hsa04910	Insulin signaling pathway	10	0.0451957	0.00104947	PDPK1, HRAS, EIF4E, MAP2K1, PYGL, GSK3B, HK1, PRKACA, INSR, PCK1	3.85173	0.0262498
	hsa04914	Progesterone-mediated oocyte maturation	6	0.0271174	0.0229373	HSP90AA1, MAP2K1, MAPK14, PRKACA, CCNA2, CDK2	3.66578	0.14813
	hsa04915	Estrogen signaling pathway	6	0.0271174	0.0372785	HRAS, HSP90AA1, MAP2K1, ESR1, PRKACA, SRC	3.22145	0.194707
	hsa04931	Insulin resistance	6	0.0271174	0.0509945	PDPK1, PYGL, GSK3B, INSR, PCK1, PTPN11	2.95299	0.224237
	hsa04912	GnRH signaling pathway	5	0.0225978	0.0898718	HRAS, MAP2K1, MAPK14, PRKACA, SRC	2.92054	0.323198
QRC	hsa00980	Metabolism of xenobiotics by cytochrome P450	13	0.0428449	1.14439e-07	GSTA1, GSTA3, SULT2A1, CYP2C9, ADH1C, GSTT2, GSTM1, AKR1C2, GSTM2, CBR1, HSD11B1, AKR1C1, GSTP1	7.44736	2.73505e-05
	hsa04910	Insulin signaling pathway	14	0.0461407	1.86364e-05	HRAS, MAP2K1, HK1, MAPK10, PPP1CC, PCK1, PDPK1, EIF4E, PYGL, GSK3B, PRKACA, PTPN1, INSR, PIK3R1	4.3007	0.000556612
	hsa04931	Insulin resistance	11	0.0362534	0.000203965	PDPK1, PYGL, GSK3B, NOS3, PTPN1, MAPK10, PPP1CC, INSR, PIK3R1, PCK1, PTPN11	4.31777	0.00286369
	hsa00140	Steroid hormone biosynthesis	8	0.0263661	0.000376235	AKR1C3, AKR1C2, STS, HSD17B1, HSD11B1, SULT2B1, SULT1E1, AKR1C1	5.84726	0.00472234
	hsa04915	Estrogen signaling pathway	10	0.0329576	0.000487887	EGFR, HRAS, HSP90AA1, MAP2K1, ESR1, PRKACA, NOS3, ESR2, PIK3R1, SRC	4.28208	0.00528749
	hsa04914	Progesterone-mediated oocyte maturation	9	0.0296619	0.000931574	PGR, HSP90AA1, MAP2K1, MAPK14, PRKACA, MAPK10, CCNA2, PIK3R1, CDK2	4.38545	0.00792379
	hsa04912	GnRH signaling pathway	7	0.0230703	0.01962	EGFR, HRAS, MAP2K1, MAPK14, PRKACA, MAPK10, SRC	3.26097	0.0825022
	hsa04114	Oocyte meiosis	7	0.0230703	0.042446	PGR, AR, MAP2K1, PRKACA, AURKA, PPP1CC, CDK2	2.72246	0.143344
