# Supplementary material for: Exploring the Pharmacological Mechanism of Quercetin-Resveratrol Combination for Polycystic Ovary Syndrome: A Systematic Pharmacological Strategy-Based Research
Source: Sci Rep. 2019 Dec 5;9:18420. doi: 10.1038/s41598-019-54408-3 (PMC6895093; doi:10.1038/s41598-019-54408-3)
Supplement: Supplementary file 8 — Table S8 [file 41598_2019_54408_MOESM8_ESM.xlsx]

## Sheet: Sheet1
Table S8 Enrichment analysis of clusters based on Gene Ontology (GO) annotation
Cluster	Term	Pathway	Count	%	Pvalue	Genes	Fold Enrichment	Bonferroni
1	GO:0008284	Positive regulation of cell proliferation	16	0.228539	2.65087e-13	EGFR, AR, HRAS, IL6, FLT1, EDN1, IGF1, STAT3, TGFB1, KDR, TIMP1, IGF1R, INS, VEGFA, F2, FGF2	13.1034	1.8585e-10
	GO:0043066	Negative regulation of apoptotic process	13	0.185688	9.70977e-10	EGFR, IL6, MMP9, IGF1, IL10, STAT3, SRC, TIMP1, KDR, IGF1R, CDKN1A, ALB, VEGFA	10.9039	1.13443e-07
	GO:0051092	Positive regulation of NF-kappab transcription factor activity	8	0.114269	4.23951e-08	ICAM1, AR, IL6, TNF, INS, AGT, IL1B, TGFB1	22.9556	2.83037e-06
	GO:0071392	Cellular response to estradiol stimulus	4	0.0571347	6.68766e-05	EGFR, IL6, ESR1, IL10	49.2434	0.00156152
	GO:0071356	Cellular response to tumor necrosis factor	5	0.0714184	0.000176694	VCAM1, ICAM1, IL6, CCL2, EDN1	17.3471	0.0034833
	GO:0032755	Positive regulation of interleukin-6 production	4	0.0571347	0.000205911	IL6, TNF, CD36, IL1B	33.9232	0.00394722
	GO:0006954	Inflammatory response	7	0.0999857	0.000382376	KNG1, IL6, TNF, CCL2, IL1B, IL10, TGFB1	7.04869	0.00659781
	GO:0043627	Response to estrogen	4	0.0571347	0.000611653	HSP90AA1, HMOX1, PPARG, ESR1	23.4853	0.00970037
	GO:0071347	Cellular response to interleukin-1	4	0.0571347	0.000791842	ICAM1, IL6, CCL2, EDN1	21.5006	0.0116225
	GO:0032869	Cellular response to insulin stimulus	4	0.0571347	0.00100268	CCL2, PPARG, STAT1, SRC	19.8253	0.0139662
	GO:0032757	Positive regulation of interleukin-8 production	3	0.042851	0.00200203	TNF, SERPINE1, IL1B	44.035	0.0256799
	GO:0032868	Response to insulin	3	0.042851	0.0127459	PPARA, IL6, IL10	17.0882	0.115898
	GO:0043154	Negative regulation of cysteine-type endopeptidase activity involved in apoptotic process	3	0.042851	0.0134807	IL6, VEGFA, SRC	16.5929	0.121417
	GO:0032355	Response to estradiol	3	0.042851	0.0227126	ESR1, TGFB1, STAT3	12.5814	0.184426
	GO:0070102	Interleukin-6-mediated signaling pathway	2	0.0285673	0.0228174	IL6, STAT3	84.8081	0.184151
	GO:0007179	Transforming growth factor beta receptor signaling pathway	3	0.042851	0.0231801	CCL2, TGFB1, SRC	12.4447	0.185765
	GO:0043568	Positive regulation of insulin-like growth factor receptor signaling pathway	2	0.0285673	0.0327945	AR, IGF1	58.7133	0.242905
	GO:0042346	Positive regulation of NF-kappab import into nucleus	2	0.0285673	0.0524511	TNF, IL1B	36.3463	0.342716
	GO:0043123	Positive regulation of I-kappab kinase/NF-kappab signaling	3	0.042851	0.0638871	TNF, CD36, HMOX1	7.11124	0.392029
	GO:0032715	Negative regulation of interleukin-6 production	2	0.0285673	0.0693301	TNF, IL10	27.2597	0.411502
	GO:0032570	Response to progesterone	2	0.0285673	0.0952626	CCL2, TGFB1	19.5711	0.504295
	GO:0043124	Negative regulation of I-kappab kinase/NF-kappab signaling	2	0.0285673	0.0975848	ESR1, STAT1	19.0818	0.511399
2	GO:0008284	Positive regulation of cell proliferation	14	0.136852	1.77292e-08	NAMPT, FGFR1, IRS2, CCK, ERBB4, DRD3, EDN2, IGF2, CDK2, EDNRB, ADM, EGF, APLN, INSR	7.76124	1.89878e-05
	GO:0008286	Insulin receptor signaling pathway	8	0.0782014	1.78091e-08	SREBF1, NAMPT, IRS2, IGF2, IGFBP1, PTPN1, INSR, PIK3R1	26.4963	9.53671e-06
	GO:0032869	Cellular response to insulin stimulus	5	0.0488759	0.000210782	PDPK1, IRS2, INSR, PIK3R1, GHR	16.7752	0.007755
	GO:0043627	Response to estrogen	4	0.0391007	0.00194895	APOA1, TGFB3, CA2, IGFBP2	15.8978	0.0474281
	GO:0050796	Regulation of insulin secretion	4	0.0391007	0.00212593	CNR1, MTNR1B, GNAS, NOS2	15.4232	0.0504832
	GO:0043567	Regulation of insulin-like growth factor receptor signaling pathway	2	0.0195503	0.0263809	IGFBP1, IGFBP2	73.811	0.297772
	GO:0046628	Positive regulation of insulin receptor signaling pathway	2	0.0195503	0.048447	ADIPOR1, IGF2	39.7444	0.425364
	GO:0048009	Insulin-like growth factor receptor signaling pathway	2	0.0195503	0.0520765	PIK3R1, GHR	36.9055	0.439301
	GO:0008209	Androgen metabolic process	2	0.0195503	0.0592946	ADM, CYP19A1	32.2923	0.476998
3	GO:0032869	Cellular response to insulin stimulus	7	0.11534	1.58317e-08	AKT1, SLC2A4, UCP2, FOXO1, IRS1, ADIPOQ, AKT2	40.1722	1.45017e-05
	GO:0043066	Negative regulation of apoptotic process	10	0.164772	4.61114e-07	LEP, AKT1, XIAP, SOCS3, UCP2, TEK, FOXO1, HSPB1, IL2, MIF	9.71197	0.000211168
	GO:0008286	Insulin receptor signaling pathway	5	0.0823859	2.5322e-05	AKT1, GRB2, FOXO1, IRS1, AKT2	28.3266	0.00289521
	GO:0006954	Inflammatory response	7	0.11534	0.000163404	AKT1, TNFRSF11B, IL18, RAC1, KIT, SPP1, MIF	8.16164	0.00992974
	GO:0008283	Cell proliferation	6	0.0988631	0.00117555	AKT1, RAC1, MET, SMAD4, YAP1, MIF	7.24418	0.0391195
	GO:0008284	Positive regulation of cell proliferation	6	0.0988631	0.00337493	LEP, PGF, YAP1, KIT, IRS1, IL2	5.68963	0.0846751
	GO:0001541	Ovarian follicle development	3	0.0494315	0.00384797	BAX, SMAD4, KIT	31.5639	0.0934401
	GO:0033686	Positive regulation of luteinizing hormone secretion	2	0.0329544	0.00878542	LEP, SMAD4	220.947	0.158003
	GO:0032868	Response to insulin	3	0.0494315	0.00954599	LEP, RETN, IRS1	19.7863	0.164152
	GO:0048010	Vascular endothelial growth factor receptor signaling pathway	3	0.0494315	0.0109597	PGF, RAC1, HSPB1	18.4123	0.173424
	GO:0050729	Positive regulation of inflammatory response	3	0.0494315	0.0112529	LPL, IL18, IL2	18.1601	0.171779
	GO:0046881	Positive regulation of follicle-stimulating hormone secretion	2	0.0329544	0.0131499	LEP, SMAD4	147.298	0.18577
	GO:0032740	Positive regulation of interleukin-17 production	2	0.0329544	0.0282789	IL18, IL2	67.9838	0.309332
	GO:0046628	Positive regulation of insulin receptor signaling pathway	2	0.0329544	0.0282789	LEP, IRS1	67.9838	0.309332
	GO:0048009	Insulin-like growth factor receptor signaling pathway	2	0.0329544	0.0304217	AKT1, IRS1	63.1278	0.324999
4	GO:0043401	Steroid hormone mediated signaling pathway	5	0.0635163	3.08626e-05	RARG, THRB, ESRRG, RARB, NR5A1	27.2775	0.00684351
	GO:0050727	Regulation of inflammatory response	4	0.050813	0.00103143	AGTR1, HCK, FABP4, CASP1	19.7437	0.0736818
	GO:0032355	Response to estradiol	4	0.050813	0.00296533	GH1, CASP3, TH, CD4	13.6687	0.118262
	GO:0045409	Negative regulation of interleukin-6 biosynthetic process	2	0.0254065	0.0156839	GHRL, GHSR	124.385	0.284649
	GO:0051461	Positive regulation of corticotropin secretion	2	0.0254065	0.0156839	CRH, GHRL	124.385	0.284649
	GO:0070102	Interleukin-6-mediated signaling pathway	2	0.0254065	0.028057	GAB1, IL6R	69.1029	0.379904
	GO:0032691	Negative regulation of interleukin-1 beta production	2	0.0254065	0.0311263	GHRL, GHSR	62.1926	0.400516
	GO:0043568	Positive regulation of insulin-like growth factor receptor signaling pathway	2	0.0254065	0.0402775	GH1, GHSR	47.8405	0.445752
	GO:0032753	Positive regulation of interleukin-4 production	2	0.0254065	0.0613015	PRKCZ, CD40LG	31.0963	0.537572
	GO:0035774	Positive regulation of insulin secretion involved in cellular response to glucose stimulus	2	0.0254065	0.0876696	GCG, CRH	21.4457	0.621729
	GO:0033574	Response to testosterone	2	0.0254065	0.0905541	AVP, GNRH1	20.7309	0.625555
5	GO:0006694	Steroid biosynthetic process	4	0.107009	2.46454e-05	HSD3B2, HSD3B1, STAR, HSD17B1	67.7097	0.00193282
	GO:0046881	Positive regulation of follicle-stimulating hormone secretion	3	0.0802568	4.60786e-05	INHBB, INHBA, FOXL2	270.839	0.0030957
	GO:0006703	Estrogen biosynthetic process	3	0.0802568	0.000168018	HSD3B1, STAR, HSD17B1	147.73	0.00875515
	GO:0006702	Androgen biosynthetic process	3	0.0802568	0.000168018	HSD3B2, WNT4, HSD3B1	147.73	0.00875515
	GO:0001541	Ovarian follicle development	3	0.0802568	0.0025413	INHBB, INHBA, FOXL2	38.6912	0.072168
	GO:0060279	Positive regulation of ovulation	2	0.0535045	0.00357004	INHBB, INHBA	541.677	0.0893379
	GO:0046882	Negative regulation of follicle-stimulating hormone secretion	2	0.0535045	0.00535044	INHBB, INHBA	361.118	0.118686
	GO:0061370	Testosterone biosynthetic process	2	0.0535045	0.00712777	STAR, HSD17B1	270.839	0.141995
	GO:0030509	BMP signaling pathway	3	0.0802568	0.00810141	ACVR2A, ACVR2B, ENG	21.382	0.153444
	GO:0071372	Cellular response to follicle-stimulating hormone stimulus	2	0.0535045	0.0194834	INHBA, STAR	98.4868	0.265752
	GO:0048599	Oocyte development	2	0.0535045	0.0229861	INHBB, WNT4	83.335	0.282444
	GO:0071560	Cellular response to transforming growth factor beta stimulus	2	0.0535045	0.0840061	WNT4, STAR	22.1093	0.56245
	GO:0043401	Steroid hormone mediated signaling pathway	2	0.0535045	0.0970569	NR1I2, NR1H4	19.0062	0.60337
6	GO:0032024	Positive regulation of insulin secretion	4	0.0760312	5.79118e-05	PPARD, CAPN10, SLC30A8, TCF7L2	51.1951	0.0152869
	GO:0043401	Steroid hormone mediated signaling pathway	4	0.0760312	0.000155812	PPARD, RXRA, RARA, NR1H3	36.8246	0.0272546
	GO:0071392	Cellular response to estradiol stimulus	3	0.0570234	0.00148343	NCOA3, SRD5A1, NRIP1	50.7823	0.146111
	GO:0043627	Response to estrogen	3	0.0570234	0.00638179	APOA2, SRD5A1, GAL	24.2192	0.288656
	GO:0032869	Cellular response to insulin stimulus	3	0.0570234	0.00885505	CAPN10, SRD5A1, PCK1	20.4448	0.270545
	GO:0042448	Progesterone metabolic process	2	0.0380156	0.0164968	CYP17A1, SRD5A1	116.611	0.372344
	GO:0006702	Androgen biosynthetic process	2	0.0380156	0.0201268	CYP17A1, SRD5A1	95.4091	0.388394
	GO:0008283	Cell proliferation	4	0.0760312	0.0294112	HHEX, ACHE, PPARD, TCF7L2	5.73497	0.457098
	GO:0030073	Insulin secretion	2	0.0380156	0.0557212	SLC30A8, GAL	33.8548	0.603187
	GO:0006694	Steroid biosynthetic process	2	0.0380156	0.0574677	CYP17A1, SRD5A1	32.7969	0.603893
	GO:0030521	Androgen receptor signaling pathway	2	0.0380156	0.0730459	NCOA3, NRIP1	25.5976	0.635351
	GO:0071333	Cellular response to glucose stimulus	2	0.0380156	0.0917478	PRKACA, KCNJ11	20.1827	0.687624
7	GO:0007179	Transforming growth factor beta receptor signaling pathway	3	0.357143	0.000176886	AMHR2, FSHB, ACVR1	109.513	0.0163172
10	GO:0008202	Steroid metabolic process	2	0.78125	0.00766303	CYP1B1, CYP2D6	195.256	0.16698
