# Supplementary material for: Exploring the Pharmacological Mechanism of Quercetin-Resveratrol Combination for Polycystic Ovary Syndrome: A Systematic Pharmacological Strategy-Based Research
Source: Sci Rep. 2019 Dec 5;9:18420. doi: 10.1038/s41598-019-54408-3 (PMC6895093; doi:10.1038/s41598-019-54408-3)
Supplement: Supplementary file 9 — Table S9 [file 41598_2019_54408_MOESM9_ESM.xlsx]

## Sheet: Sheet1
Table S9 Targets in Figure 11
PTPN11
GRB2
KIT
STAT1
STAT5B
SOCS6
PIK3CG
KITLG
PIK3R1
DOK1
ALB
FABP6
ABCC3
SLCO1A2
NR1H4
ABCB11
SLCO1B1
SLCO1B3
HNF4A
XIAP
MAP3K7
APAF1
DIABLO
CASP7
CASP9
UBE2D1
UBC
CASP3
NCOA1
NCOR1
NCOA2
NCOA3
NCOR2
MED1
THRB
NCOA6
RXRA
RXRG
PFKM
PFKP
HK1
HK2
HK3
PFKFB1
HKDC1
FBP2
FBP1
HADHB
HADHA
ACAT1
ACAA1
ACAT2
ACAA2
HADH
EHHADH
ECHS1
HIBCH
NMNAT3
NMNAT1
NADK
NAMPTL
ENPP1
ENPP3
BST1
PNP
NNMT
NADSYN1
SMAD3
TGFB1
TGFBR1
SMAD2
TGFBR2
TGFB2
APP
FMOD
APRT
NQO1
ENSG00000255439
MT1X
MT1H
MT1G
MGAT1
MAN1B1
EDEM2
EDEM3
RABL6
MAN2A1
RER1
MAN2C1
GANAB
CDH5
FIGF
NRP1
SRC
VEGFC
VEGFA
SHC1
NCK1
CRK
RELA
JUN
SMARCA4
HSP90AA1
CREBBP
NR3C1
UGT1A3
UGT1A9
UGT1A1
HSD17B6
CYP1A1
UGT2B7
UGT1A6
CYP19A1
UGT2B17
UGT1A5
DBT
BCKDHB
ENSG00000255730
BCKDHA
BCAT2
BCAT1
IL4I1
GLUD1
MYC
STAT3
PIM1
SND1
CDC25A
NRAS
MAX
NFATC1
HRAS
MYB
STAT2
JAK2
IFNGR1
JAK1
EP300
EGFR
TYK2
PIAS1
UGT1A4
GSTM1
EPHX1
CYP2C9
HSD17B3
HSD3B2
AR
AKR1C3
ADH7
LCN2
MAP2K1
BRAF
RAF1
YWHAB
KSR1
ARAF
MAP3K1
MAPK3
MAPK14
BIRC5
UBE2D2
CASP6
RPS27A
MITF
BIRC2
ESD
HAGH
CES5A
GPA33
CES1
CDH8
ADAM33
NPSR1
DPP10
PHF11
SLC30A2
ORMDL3
TFDP1
TFDP2
IL6
FOSL1
CES4A
CES2
E2F1
GBF1
MON2
ARL5B
ARFGAP3
ENSG00000262633
ARFGAP2
MGAM
ENSG00000267261
FGFR1
FGF1
FRS2
FGF7
FGF2
FGF23
CTNNB1
FGF8
CCNE2
CDK2
RB1
CCNA1
CCNA2
CCNB1
RBL1
CCNE1
CDKN1A
HDAC2
HDAC1
MTOR
YY1
BOLA2
BOLA2B
ENSG00000261740
PRKDC
SMG1
LARP6
HDAC9
RUVBL2
SIN3A
HINT1
KAT5
CHD4
TRIM29
RPL23A
RPL5
CRY2
METAP2
BCL2
NMD3
METAP1D
HDAC3
SIRT3
HDAC6
HDAC10
POLI
SIRT5
LEP
MMP9
ERBB2
INS
IL3
IL17A
LRP2
CDH1
TLR2
NR1I2
CYP3A4
ABCB1
CYP7A1
CYP2B6
PPP3CA
FKBP1A
ACVRL1
ACVR1
ITPR1
ADH1B
DHRS9
AKR1C1
DHDH
GCLC
ALDH3A1
F2
FGA
SERPINC1
F5
GP1BA
F2R
THBD
FGB
SERPIND1
CREB1
NFE2L2
TXNRD1
CRYZ
FOS
GMFB
CHI3L2
XPO1
TNIK
RAPGEF6
MLLT4
RAPGEF4
RAPGEF3
RALGDS
ARHGAP29
RAP2A
RAC1
CDC42
RHOA
ARHGEF7
RAC3
RHOC
RHOG
MCF2
ARHGAP1
BNIPL
PLG
KNG1
TSPO
TF
VWF
SERPINA1
RBP4
TTR
HSPG2
GSN
CST3
LYZ
APOA4
IAPP
CRABP2
CCND3
HPSE2
ALDH1A1
CENPF
NQO2
RPS6KA2
RHOB
IGF1
IGFBP1
SHBG
SERPINA6
GNRH1
BCAR1
PTPN1
IRS1
INSR
TRPV6
SGK1
SCNN1A
SUMO1
NR3C2
TRIM24
MET
CBL
GAB1
CDKN1B
CDK6
CDKN2A
CCND2
CDKN2D
CDKN2B
CDKN2C
PRKG1
ADCY5
NPR1
PDE5A
ADCY6
ADCY4
ADCY2
ADCY8
ADCY3
MAPK10
DUSP10
MAPK8IP2
MAP2K4
ARRB2
ATF2
ESR2
NOS3
NR0B1
DBH
MAOB
COMT
CYP2D6
CYP2C19
DDC
CCND1
BRCA1
SP1
MAPK1
PGR
SYK
VAV1
LAT
LCK
TYROBP
CBLB
BLNK
CAV1
HIF1A
NOSTRIN
AKT1
NOSIP
CALM1
EXOSC6
EXOSC3
EXOSC2
EXOSC1
DIS3
EXOSC4
NDOR1
XRN1
DCPS
CRKL
RAD51
ABL1
TP73
ABI1
BCR
ATM
PPARG
PPARGC1A
ESRRG
PPARGC1B
RORB
HNF4G
NR0B2
NRBP1
PNRC2
NRG2
NRG1
ERBB4
NRG4
STAT5A
DLG4
NOTCH1
NR2F1
PAX6
FABP7
DAB1
POU3F2
CLPX
HSPD1
CLPB
CLPP
HTRA1
YME1L1
LONP1
PFAS
TBX22
FTL
FECH
SLC25A37
HCCS
PPOX
FXN
FTH1
ASS1
NAGS
OAT
ALDH18A1
ARG1
ARG2
ENSG00000114786
ODC1
ALDH4A1
FOXO3
SOD2
FOXO1
SOD3
GPX1
SOD1
CAT
PPP1CC
TP53BP2
PLK1
PPP1R12B
GSTM3
GSTT1
CYP2E1
MAP3K5
CYP1A2
GSTA4
CYP1B1
OS9
MIS12
FN1
A2M
HRG
LDLR
APOA1
MTTP
APOE
APOA2
LPL
PPARA
APOB
APOC3
NR1H3
NR4A2
RARB
RXRB
FKBP1B
RGL2
NR1H2
ADIPOQ
ADH4
ACSS1
ADH6
PRKCE
ALDH2
IL2RA
IL2RG
IL2
FOXP3
IL4
CDC20
BUB1
CDK1
AURKB
PRC1
KIF11
AURKC
MAD2L1
KIF26A
SUMF1
ARSK
ARSD
SUMF2
ARSF
ARSJ
ARSI
ARSB
STS
HSD3B1
EPS15
MED19
STRA6
RPE65
IRS2
CD28
PIK3CA
PDHA1
PDHB
PDHX
OGDH
DLAT
PDHA2
LDHB
LDHC
VDR
RARA
CHRM4
SEC14L2
SACM1L
CHRM2
PLD1
ANXA6
NR4A1
RORC
NR2C1
PML
NRIP1
KAT2B
GCG
DPP4
GLP1R
CXCL10
CXCL12
CCL11
CXCL11
CARD11
CXCL9
RARG
NR2F6
TGM3
WWOX
SBSN
LGMN
LOR
CD79A
GRHPR
AKR1B10
GLO1
HAGHL
SDSL
MAOA
AOC3
AKR1B1
ARSH
GALC
TIMP2
MMP14
BCAN
MMP15
ELANE
MMP8
COL14A1
MMP2
MMP19
GPS2
NISCH
UPRT
UCK2
UPP1
CDA
CMPK1
CMPK2
ITPA
UPP2
CANT1
RFK
FLAD1
FDXR
CYBA
RPS13
IARS2
IARS
ACACA
OXCT2
HMGCS1
HMGCS2
ACACB
ST8SIA1
GLB1
CHIT1
NAGA
CHIA
NAGK
HEXA
HEXB
ST3GAL5
B3GALT5
DCXR
ALDH3A2
ALDH1B1
ALDH7A1
ENSG00000257767
CYP17A1
CYP3A7
CYP3A5
CYP7B1
CYP11A1
GCH1
PTS
DHFR
QDPR
SCO2
SBDS
SUGP1
PRKG2
SPR
MCEE
SOS1
HCK
PIK3CB
PDPK1
PRKCZ
STRAP
RPS6KA3
PDK1
SUGT1
STIP1
CDC37
PTGES3
AHSA1
PSEN1
BACE1
GGA1
ITM2B
PLSCR1
NCSTN
FURIN
LRP1
SOCS3
GRB10
GRB14
PDE4D
GNB2L1
PRKACA
ADCY1
PAICS
GART
MTHFD1L
MTHFD1
ATIC
GMPS
SHMT2
SHMT1
PPAT
HIST1H1A
ENO3
GPI
PFKL
PKM
PGM1
H6PD
SORD
KHK
ADSS
AMPD3
IMPDH1
IMPDH2
NT5E
HPRT1
ANGPT1
TEK
ANGPT4
ANGPT2
EEF1D
GSTP1
EEF1B2
HPGDS
FBLN1
GSTZ1
MLC1
HSP90AB1
GSTO1
RBBP7
RBBP4
MORF4L1
HDAC8
PHF12
ING2
DCTD
NT5M
DCK
NT5C2
NT5C
GSTT2B
TLR3
TLR7
UNC93B1
TLR9
CTSK
COL18A1
BMP2
MMP7
NLRP1
CASP1
IL1B
IL18
NLRC4
CARD8
NOD2
NFKB1
PYCARD
ZAP70
CD247
PTPRC
CD8A
KHDRBS1
PRKACB
PDE4B
ADCY9
CA2
SLC4A4
SLC4A8
SLC4A2
SLC4A7
SLC26A6
SLC26A3
SLC26A4
GAB2
PDGFRB
PGM3
GFPT1
GNE
UAP1
MGST3
GSTM4
GGT1
GSTM5
GSTK1
GSTA3
GSS
HSD11B1
CYP11B2
CYP11B1
CYP2A13
TH
ZNF347
PNMT
SELV
GSTO2
GSTM2
PCNA
FPGS
APIP
MTAP
MAP1LC3A
MC1R
PARP1
CASP8
DFFA
BIRC3
MAT2B
CTH
CBS
BHMT
MAT1A
MAT2A
AHCYL1
AHCYL2
MTHFR
DMGDH
GTSE1
VIMP
GRAMD3
SRPRB
CLASP2
USP34
SRXN1
TTC1
ZRANB2
SULT1A1
THADA
ZFYVE19
UBA2
SNCG
STMN2
YARS
FARSB
WARS
FARS2
TARS
MARS
POLG2
DUT
TYMS
DTYMK
NME2
NME1-NME2
RRM1
NME3
NME4
TK1
PRKAR1A
MAPT
PRKAR1B
GSK3B
PRKAR2B
BAD
BAK1
BCL2L1
CYCS
RFC3
ENSG00000260851
ADSSL1
GMPR
PDE1C
PDE1A
PTK2
B2M
SAA1
PTGES2
TBXAS1
PTGS1
PTGS2
PTGDS
PTGES
HPGD
SPSB2
SPSB1
MT-CO2
NOS2
MAPK11
IL12B
ENTPD1
ADK
AMPD1
AK8
AMPD2
TMPRSS2
DUSP1
MAP2K3
MEF2A
MAPKAPK3
MAP2K6
NCF2
PAK2
PAK1
DOCK1
TIAM1
PARD6G
ARHGDIA
GSTA1
GSTA2
AKR1A1
CBR1
GSR
TXN
CHD9
RRM2
DHFRL1
PAH
PCBD1
TAT
GOT1
TPO
PRDX6
TYR
CAD
CPS1
DPYS
CYC1
UMPS
BTAF1
NDUFS8
PRRX2
TCF3
PCK1
MDH1
PC
FOXA2
IMPA1
ISYNA1
INPP1
IMPA2
PLCD1
PLCE1
PLCD4
CDIPT
IMPAD1
PLCG1
USP6NL
RAB5A
RABGEF1
EEA1
KCTD7
APPL1
PIK3C3
RABEP1
RIN2
CEBPA
SLPI
MMP1
NID1
CSF3
SPI1
FRAT1
AXIN1
AXIN2
LRP6
IDO1
IDO2
TPH2
HTR7
LRP5
YWHAZ
SLC6A4
EIF4E
EIF4EBP1
EIF4G1
EIF4G3
PABPC1
EIF4EBP2
MKNK1
EIF4A2
EIF4EBP3
SOCS1
GHR
SH2B1
PFKFB3
UNC5B
BECN1
DAPK1
CXXC1
HNMT
ABP1
CARM1
USF1
DSP
PGK1
PGK2
ENO1
ENO2
ENO4
ENSG00000266953
FGG
F10
F13B
ITGAM
HSD17B1
SULT1E1
HSD17B7
GMPR2
GALK2
GALT
GALM
GALE
ENSG00000258728
GALK1
LYPD4
CTSS
IFI30
CTSD
AGL
GBE1
GYS2
GYS1
UGP2
AMY1A
AMY2A
AMY2B
PIK3R4
RAB5B
RAE1
HIVEP1
ZFYVE20
STX6
B4GALT1
MMP3
SDC4
MAPK8
CTGF
SNAI1
TNC
TIMP3
AKR1C2
RAB11FIP3
EXOC6
RAB11FIP2
MYO5B
TBXA2R
RAB11A
MYO5A
RAB11FIP4
RAB3IP
AGT
ATP6AP2
REN
MME
TAC1
NPPA
CD5
ANPEP
CHEK1
ATR
CLSPN
CDC25C
TP53
UGCG
GBA
MTR
MTRR
DNMT1
DPYD
UCKL1
TYMP
CD209
ERVW-1
IL10
ICAM2
ITIH4
VPS39
VPS16
VPS41
VPS33B
MON1B
MON1A
ENSG00000256861
TGFBRAP1
VPS33A
RHOBTB3
IGF2R
RAB9A
PLIN3
TPX2
TACC1
CEP192
CDC25B
CENPA
MAPRE1
CD3E
DBNL
ZHX2
RIN1
RASA1
EPOR
SLC10A2
SLC10A1
TAB1
HTRA2
ESR1
OXCT1
CD38
DCN
TGFBR3
GGCX
EDEM1
MANEA
KDR
DLD
KLF15
IRF1
SRD5A1
XYLB
BIRC7
ADH5
LDHD
ASIC4
PGP
CDH11
SKIL
MS4A2
CES3
GOSR2
ACLY
FGF3
FGF6
FKBP3
CDK7
HINT3
CDC34
CRY1
EIF2S3
METAP1
HDAC7
HMOX1
PPP3R1
RYR1
DECR1
CPB2
FXYD2
CRYAA
RASIP1
SERPINE1
FCGRT
RARS
UBE2I
CNNM1
IFRD1
SAMHD1
IL32
LRRC7
DGCR6
BPI
SULT2A1
FKBP4
HGF
PLXNB1
ADCY7
NPR2
JUND
MAPK8IP3
DUSP16
LCP2
HCLS1
EXOSC5
ESRRA
SHC2
ZNF423
HSPE1
UROD
FTMT
COX10
CP
OTC
SIRT1
TXN2
PPP1R12A
PPP1R8
PPP1R2
PPP1R15A
PPP1R1B
CENPC1
DERL2
TIMP1
APOA5
ADH1A
IL2RB
AURKA
ARSA
MED26
RBP1
ORM1
BCO2
BCMO1
NR1I3
PAOX
PLD2
NRIP3
GIP
CCL22
CALML5
ABCA12
USP53
USP32
SDS
MMP11
EIF2C2
ACP5
TNFRSF1A
GNS
SULT2B1
PXN
RPS6KB1
PPP5C
RANBP9
SORL1
ADSL
CDC6
CAMKK1
ALDOC
PHPT1
DOK2
GSTT2
NT5C3
TLR8
TNFSF11
NOD1
SLC9A1
SLC4A1
GNPNAT1
THOP1
AGK
SLC37A1
SLC37A2
MGST1
AKR1D1
NPY
MRI1
MYCN
GZMB
AHCY
BCL10
TRIP6
WARS2
NME1
PRKAR2A
UNG
LTF
PTGIS
KLK3
RNF14
IQGAP1
ARFIP2
VDAC1
GOT2
DHODH
FABP4
MIOX
ALS2
APC
TPH1
EIF4A1
NTN1
CALM2
FADD
HOXB7
PDCD6
SETD1A
HDC
TPI1
F13A1
ITGB3
HSD17B2
CD74
SERPINB4
PYGL
RAB22A
UGDH
LALBA
B4GALT2
EXOC2
RAB11FIP5
ACE2
CD9
TOPBP1
MFSD10
PRL
ICAM3
CEACAM1
CLU
LSP1
RAB9B
M6PR
GDI2
TM9SF2
GCC2
GDI1
SGSM2
