# Supplementary material for: Exploring the Pharmacological Mechanism of Quercetin-Resveratrol Combination for Polycystic Ovary Syndrome: A Systematic Pharmacological Strategy-Based Research
Source: Sci Rep. 2019 Dec 5;9:18420. doi: 10.1038/s41598-019-54408-3 (PMC6895093; doi:10.1038/s41598-019-54408-3)
Supplement: Supplementary file 10 — Table S10 [file 41598_2019_54408_MOESM10_ESM.xlsx]

## Sheet: Sheet1
Table S10 Cluster of QRC-PCOS-Other Human Proteins PPI Network
Cluster	Score (Density*Nodes)	Nodes	Edges	Genes
1	63.054	75	2333	CDK2, PTK2, STAT5B, IL2, HDAC9, NOS3, NOTCH1, CCND1, CDC42, RPS6KB1, FOXO3, CREBBP, PPARA, HDAC1, PTPRC, MTOR, CDKN1B, SMAD3, TGFB1, MAPK1, STAT5A, MAPK3, PGR, HRAS, TSPO, GRB2, AR, NRAS, SHC1, KDR, RELA, FOXO1, SRC, EGFR, EP300, BIRC5, HIF1A, TP53, RAC3, BCL2L1, PTPN11, STAT1, UBC, HSP90AA1, F2, JAK2, STAT3, MYC, CDKN2A, RHOA, BCL2, BRCA1, ESR1, MAPK8, JUN, PDGFRB, CTNNB1, MET, INS, IGF1, ALB, M…
2	24.087	70	831	PTGS2, EPOR, FGFR1, ERBB4, CXCL12, PIK3CA, MMP2, MAP2K1, SMARCA4, HDAC3, MMP9, TIMP1, CASP3, HDAC2, CDK1, PIK3CG, CRK, CBL, SMAD2, DUSP1, RHOC, JUND, IL4, IL3, RPS6KA3, ABL1, PTPN1, CD8A, KAT2B, ITGAM, TF, BAK1, SNAI1, CAT, SP1, LEP, PIK3R1, RB1, RAF1, CDK6, APOE, APAF1, AKT1, MYB, BCR, XPO1, IRS1, GSK3B, AGT, PXN, SIRT1, SERPINE1, HNF4A, JAK1, ATM, LCK, IL10, XIAP, CCND3, SOCS3, PRKDC, MAPK11, C…
3	15.159	108	811	CYP2E1, RORB, CYP3A4, NRBP1, HCK, TXN, MAP3K5, GSTM1, GSTT1, RXRG, IL2RG, IL2RB, NOS2, HNF4G, GSTM3, GSTM2, SOS1, CAV1, RBL1, MMP3, FOXP3, BCAR1, EPHX1, VDR, PIK3CB, CCNE1, GHR, RORC, SYK, CYP2C9, ESRRG, NR0B2, PARP1, FGF7, PDPK1, CYP2B6, ESR2, RARB, NR1H2, BMP2, NCOA3, GSTA3, REN, MMP7, GSTM4, TLR2, NME2, GSTA4, GSTT2B, NR4A2, FOSL1, NCK1, GCG, ATF2, GGT1, NR4A1, CDC25C, GSTA2, GSTO2, CASP1, ZAP…
4	9.938	97	477	CDC20, DOK1, SIN3A, F2R, ITGB3, CXCL10, BIRC3, AURKA, ADCY5, FIGF, TLR3, NCOA6, FADD, DCN, CHRM4, CHRM2, ACLY, UBE2D1, SERPINA1, RPS27A, F13A1, DLD, CD79A, MCF2, PIAS1, MITF, ADH6, TLR7, PGK2, ADH1A, LCP2, IARS, MAP2K4, ACACA, RARS, ACACB, BUB1, ADCY9, CDC25B, PFAS, PAX6, CXCL11, HKDC1, ADCY6, ADCY1, HK1, CASP9, DUT, FRS2, ADCY7, CASP8, ADCY2, ADCY3, MAT1A, BECN1, ADCY4, MAT2A, CPS1, HDAC7, FBP2,…
5	7.357	85	309	IL2RA, PLCG1, SHC2, FN1, TIMP2, CYP2A13, ABCB1, IL18, TIMP3, PAK2, HGF, PGM1, TNFRSF1A, ADH4, MAP2K3, ENSG00000266953, CTSD, MEF2A, GZMB, TH, CDKN2C, DNMT1, PKM, PYGL, PRKCE, NRIP1, ADH7, PAK1, CDC6, TFDP2, NR3C1, FGF1, ALDH3A1, CSF3, GAB2, HSP90AB1, NME1, KITLG, AURKB, CARM1, CLU, CDKN2D, PML, UBE2I, CDK7, CCNA2, RASA1, CEBPA, TCF3, BIRC2, PLK1, IL17A, CCNA1, RHOG, MAP3K1, PFKP, APP, ADH1B, RARA…
6	7.221	96	343	BCKDHA, MED19, PIM1, DBT, FOXA2, TXNRD1, DIABLO, NT5M, PRKAR1A, ITM2B, SMG1, ADSSL1, GSTT2, PCK1, APOA4, ALDH1A1, AMPD2, NAGS, DOCK1, CTSS, MME, BIRC7, TARS, SDC4, ADIPOQ, ENO3, CHD4, TIAM1, AMPD1, ALDH1B1, HINT1, RBBP7, RAPGEF4, GLUD1, ATIC, MED26, HDAC6, FLAD1, OGDH, MORF4L1, PC, PDE5A, ARHGDIA, NT5E, PSEN1, FGA, OTC, NT5C2, CASP7, LTF, MDH1, GOT2, TAB1, PRL, CLSPN, DHODH, ENO4, ALDH2, HDAC8, P…
7	6	31	90	FPGS, GCLC, RRM2, ITPA, ANPEP, ARSA, ARSB, LYZ, SUMF1, ARSH, ARSK, DTYMK, B2M, LCN2, SOD1, STS, LRP2, SHBG, DPP4, ARSD, ARSI, SUMF2, RFC3, CP, COMT, CTH, ARSF, SERPINA6, ARSJ, TTR, ENTPD1
8	5.556	37	100	PFKFB1, PRKAR1B, OXCT2, OXCT1, ASS1, DLG4, SHMT2, HSD3B2, UGP2, HADHA, ADSS, SLC9A1, ADSL, GYS1, ALDH3A2, PRKACB, GMPR, BCAT1, FBP1, HADH, GBE1, GART, APRT, IARS2, FARS2, ALDH7A1, UGT1A1, BCKDHB, ACAA1, PRKG1, BCAT2, ENSG00000257767, IMPDH1, NR0B1, NRG1, HSD3B1, HSPE1
9	5.2	6	13	ISYNA1, IMPAD1, INPP1, IMPA2, PLCD4, IMPA1
10	4.857	8	17	STX6, VPS33A, RAB9B, TGFBRAP1, MON1A, VPS41, EEA1, VPS33B
11	4.667	7	14	EEF1D, EIF4G3, PABPC1, EEF1B2, RPL23A, EIF4A2, EIF4A1
12	4.588	52	117	AKR1D1, EXOSC6, EXOSC5, EXOSC1, GFPT1, UPRT, ACAA2, GSR, GALK1, CMPK1, FKBP1B, DCPS, NR1I3, NME4, MGAM, EXOSC4, XRN1, DCXR, MTRR, DIS3, SRPRB, HADHB, HPGDS, SOD2, HTRA1, SOD3, RPL5, RAD51, SLC10A1, MTTP, HSD11B1, PTGES, CLPB, NME1-NME2, VIMP, ACAT2, CLPP, CYP7A1, EXOSC3, HTR7, CYP2D6, HMGCS1, GRAMD3, APOB, YME1L1, AHCY, ITPR1, GTSE1, MT-CO2, EXOSC2, TXN2, SRD5A1
13	4.552	30	66	UGT2B7, HSD17B2, RRM1, NR1I2, UCKL1, HSD17B3, EHHADH, APOA5, CMPK2, HIBCH, UMPS, HSD17B1, LDLR, ACAT1, ECHS1, SIRT3, DCTD, ARG1, DHFR, UGT1A6, POLI, HMGCS2, SIRT5, HSD17B7, MTHFR, APOA2, UGT1A4, ODC1, BHMT, CAD
14	4.5	5	9	CDA, UCK2, UPP2, TK1, UPP1
15	4.4	6	11	FGG, CPB2, FGB, SERPIND1, F10, F13B
16	4.37	28	59	PDE4B, IMPDH2, BOLA2, BOLA2B, MARS, AK8, ENSG00000261740, ENO2, ALDH4A1, PRKAR2B, PDE1C, GCH1, PRKAR2A, MIS12, CENPC1, UROD, CD247, SDSL, RAP2A, ENSG00000255730, TYMS, PDE4D, ALDH18A1, GMPS, GMPR2, MAPRE1, PDE1A, EIF4EBP2
17	4	7	12	PPP1CC, CALML5, PPP1R1B, PPP3CA, DAPK1, MYO5B, MYO5A
18	4	4	6	KCTD7, ZFYVE20, RAB9A, RABGEF1
19	4	4	6	RAB11FIP5, RAB11FIP2, RAB11FIP4, RAB11FIP3
20	3.625	17	29	CBR1, SORD, CYP11B2, GALM, SULT2A1, MAOB, CYP11B1, SLC6A4, CYP11A1, DAB1, MAOA, AKR1B10, AKR1C3, TPH1, DBH, GLB1, CYP17A1
21	3.6	6	9	CDH8, PHF11, CDH11, ORMDL3, DPP10, ADAM33
22	3.5	5	7	MAN1B1, OS9, RER1, EDEM2, MAN2A1
23	3.4	21	34	ABCC3, SLCO1B3, PRDX6, APOA1, NR1H4, PAH, CYP3A7, CES4A, CES3, SLCO1A2, PTGDS, TPO, PTGES2, APOC3, UGT1A3, IL4I1, CES1, TBXAS1, CES2, PTGIS, FABP6
24	3	13	18	TGFBR2, NOD1, RABEP1, VPS16, GDI2, MON2, PYCARD, VPS39, SUGT1, STIP1, AHSA1, MON1B, RAB11A
25	3	5	6	ZFYVE19, ENSG00000256861, GDI1, RAB22A, RAB5B
26	3	3	3	AKR1B1, GLO1, GRHPR
27	3	3	3	UBA2, SRXN1, THADA
28	3	5	6	B3GALT5, NAGA, ST8SIA1, HEXB, ST3GAL5
29	2.8	6	7	APIP, MRI1, MTAP, B4GALT1, LALBA, GALT
30	2.667	4	4	ENPP1, RFK, BST1, ENPP3
31	2.545	12	14	IDO1, DDC, IDO2, SCNN1A, QDPR, AKR1A1, SPR, CDIPT, TPH2, MCEE, IFRD1, MIOX
