# Supplementary material for: Exploring the Pharmacological Mechanism of Quercetin-Resveratrol Combination for Polycystic Ovary Syndrome: A Systematic Pharmacological Strategy-Based Research
Source: Sci Rep. 2019 Dec 5;9:18420. doi: 10.1038/s41598-019-54408-3 (PMC6895093; doi:10.1038/s41598-019-54408-3)
Supplement: Supplementary file 11 — Table S11 [file 41598_2019_54408_MOESM11_ESM.xlsx]

## Sheet: Sheet1
Table S11 Enrichment analysis of clusters based on Gene Ontology (GO) annotation
Cluster	Term	Pathway	Count	%	Pvalue	Genes	Fold Enrichment	Bonferroni
1	GO:0008284	Positive regulation of cell proliferation	27	0.217514	3.09073e-22	HRAS, KIT, BCL2L1, TGFB1, PTK2, INS, BCL2, SHC1, MYC, FGF2, EGFR, AR, IL6, RELA, IGF1, BIRC5, CDK2, STAT3, KDR, MAPK1, NOTCH1, CDKN1B, HDAC1, VEGFA, F2, PDGFRB, IL2	12.9724	2.00588e-19
	GO:0043066	Negative regulation of apoptotic process	26	0.209458	3.38831e-21	EGFR, IL6, RELA, STAT5B, TP53, SMAD3, IGF1, FOXO1, BIRC5, RPS6KB1, BCL2L1, SRC, STAT3, KDR, PTK2, CDKN1A, CDKN1B, HDAC1, ALB, BCL2, VEGFA, UBC, PDGFRB, MAPK8, MYC, IL2	12.7939	1.64926e-18
	GO:0032355	Response to estradiol	10	0.0805607	2.22831e-10	CCND1, CDKN1B, STAT5B, PCNA, ESR1, PDGFRB, MYC, TGFB1, STAT3, CTNNB1	24.6037	1.66866e-08
	GO:0043627	Response to estrogen	8	0.0644486	1.37099e-08	MAPK1, CCND1, HSP90AA1, EP300, PPARG, ESR1, PDGFRB, BRCA1	27.5561	6.84438e-07
	GO:0032869	Cellular response to insulin stimulus	6	0.0483364	2.2368e-05	PPARG, FOXO1, HDAC9, STAT1, MYC, SRC	17.4462	0.000494776
	GO:0001541	Ovarian follicle development	5	0.0402804	3.42601e-05	BCL2, VEGFA, BCL2L1, KIT, MYC	26.654	0.00068745
	GO:0032868	Response to insulin	5	0.0402804	0.000215891	PPARA, IL6, RELA, RPS6KB1, MTOR	16.7085	0.00322851
	GO:0051092	Positive regulation of NF-kappab transcription factor activity	6	0.0483364	0.000300553	AR, IL6, INS, RELA, UBC, TGFB1	10.1005	0.00429417
	GO:0032570	Response to progesterone	4	0.0322243	0.000669937	FOS, TSPO, RELA, TGFB1	22.9634	0.00871884
	GO:0043401	Steroid hormone mediated signaling pathway	4	0.0322243	0.00202658	PGR, PPARA, PPARG, ESR1	15.7118	0.0225722
	GO:0006978	DNA damage response, signal transduction by p53 class mediator resulting in transcription of p21 class mediator	3	0.0241682	0.00220895	CDKN1A, TP53, BRCA1	41.98	0.0244411
	GO:0050729	Positive regulation of inflammatory response	4	0.0322243	0.00409646	EGFR, STAT5B, JAK2, IL2	12.2681	0.0416207
	GO:0008286	Insulin receptor signaling pathway	4	0.0322243	0.00493265	GRB2, INS, FOXO1, SHC1	11.4817	0.0481735
	GO:0006954	Inflammatory response	7	0.0563925	0.00648124	FOS, IL6, RELA, RAC1, KIT, HDAC9, TGFB1	4.13523	0.0607499
	GO:0071392	Cellular response to estradiol stimulus	3	0.0241682	0.00820221	EGFR, IL6, ESR1	21.6671	0.0738557
	GO:0001547	Antral ovarian follicle growth	2	0.0161121	0.0131632	ESR1, FOXO3	149.262	0.108789
	GO:0030521	Androgen receptor signaling pathway	3	0.0241682	0.0140602	AR, BRCA1, CTNNB1	16.3824	0.114842
	GO:1990314	Cellular response to insulin-like growth factor stimulus	2	0.0161121	0.0218435	CREB1, TGFB1	89.5573	0.164662
	GO:0001542	Ovulation from ovarian follicle	2	0.0161121	0.0304485	NOS3, FOXO3	63.9695	0.215541
	GO:0050727	Regulation of inflammatory response	3	0.0241682	0.0314746	RELA, ESR1, JAK2	10.6616	0.219697
	GO:0043123	Positive regulation of I-kappab kinase/NF-kappab signaling	4	0.0322243	0.034187	RELA, RHOA, UBC, CTNNB1	5.56257	0.234051
	GO:0032731	Positive regulation of interleukin-1 beta production	2	0.0161121	0.034723	SMAD3, JAK2	55.9733	0.236493
	GO:0043568	Positive regulation of insulin-like growth factor receptor signaling pathway	2	0.0161121	0.055818	AR, IGF1	34.4451	0.338107
	GO:0048599	Oocyte development	2	0.0161121	0.055818	BCL2, CTNNB1	34.4451	0.338107
	GO:0071391	Cellular response to estrogen stimulus	2	0.0161121	0.055818	ESR1, MYC	34.4451	0.338107
2	GO:0043066	Negative regulation of apoptotic process	24	0.205286	1.88805e-19	IL4, CDK1, XIAP, ERBB4, SOCS3, MMP9, CBL, RAF1, PRKDC, NFKB1, SIRT1, IL10, TIMP1, LEP, AKT1, CASP3, HDAC3, RPS6KA3, HDAC2, DUSP1, CCND2, GSK3B, CAT, PIK3R1	12.6533	2.70746e-16
	GO:0032869	Cellular response to insulin stimulus	7	0.0598751	7.26885e-07	AKT1, KAT2B, SP1, PRKDC, IRS1, INSR, PIK3R1	21.8078	6.13131e-05
	GO:0032355	Response to estradiol	6	0.0513215	3.5768e-05	LEP, CASP3, DUSP1, PTGS2, CTGF, CAT	15.8166	0.0015531
	GO:0032868	Response to insulin	5	0.0427679	0.000164649	LEP, CAT, IRS1, SIRT1, IL10	17.9019	0.00547627
	GO:0008286	Insulin receptor signaling pathway	5	0.0427679	0.000296192	AKT1, PTPN1, IRS1, INSR, PIK3R1	15.3773	0.00829485
	GO:0046628	Positive regulation of insulin receptor signaling pathway	3	0.0256608	0.00126057	LEP, IRS1, SIRT1	55.3582	0.0283028
	GO:2001275	Positive regulation of glucose import in response to insulin stimulus	3	0.0256608	0.00126057	AGT, IRS1, PIK3R1	55.3582	0.0283028
	GO:0048009	Insulin-like growth factor receptor signaling pathway	3	0.0256608	0.00146676	AKT1, IRS1, PIK3R1	51.4041	0.0318641
	GO:0050728	Negative regulation of inflammatory response	4	0.0342144	0.00420116	BCR, APOE, SOCS3, NFKB1	12.1461	0.0718229
	GO:0046627	Negative regulation of insulin receptor signaling pathway	3	0.0256608	0.00628908	SOCS3, PTPN1, IRS1	24.8158	0.100967
	GO:0006954	Inflammatory response	6	0.0513215	0.019731	PIK3CG, AKT1, PTGS2, NFKB1, CXCL12, IL10	3.79766	0.22345
	GO:0001542	Ovulation from ovarian follicle	2	0.0171072	0.0284166	LEP, SIRT1	68.5388	0.289402
	GO:0060766	Negative regulation of androgen receptor signaling pathway	2	0.0171072	0.0482254	SIRT1, SMARCA4	39.981	0.392949
3	GO:0043401	Steroid hormone mediated signaling pathway	17	0.119039	9.02855e-23	ESRRA, RARG, THRB, NR4A2, RXRG, ESRRG, NR4A1, RORC, RORB, HNF4G, NR0B2, NR2C1, NR1H2, VDR, NR2F6, RARB, NR2F1	46.8051	3.70171e-20
	GO:0008202	Steroid metabolic process	7	0.0490162	2.76668e-07	CYP3A4, CYP3A5, CYP2C19, CYP2B6, CYP2C9, CYP2E1, WWOX	25.5475	2.61767e-05
	GO:0032869	Cellular response to insulin stimulus	5	0.0350116	0.00142533	PDPK1, IRS2, PARP1, GSTP1, GHR	10.1906	0.043988
	GO:0008286	Insulin receptor signaling pathway	5	0.0350116	0.00149516	PRKCZ, EIF4EBP1, IRS2, SOS1, BCAR1	10.0599	0.0449682
	GO:0032355	Response to estradiol	5	0.0350116	0.00263171	ESRRA, CYP1A2, NCOR2, GSTP1, GHR	8.62278	0.0726075
	GO:0043627	Response to estrogen	4	0.0280092	0.00804304	GSTM3, CAV1, TEK, MMP14	9.65751	0.1709
	GO:0006954	Inflammatory response	8	0.0560185	0.0101989	KNG1, PRKCZ, BMP2, HCK, TLR2, ZAP70, IL1B, SYK	3.3126	0.198453
	GO:0038110	Interleukin-2-mediated signaling pathway	2	0.0140046	0.0250142	IL2RB, IL2RG	78.4673	0.351285
	GO:0032570	Response to progesterone	3	0.0210069	0.0251314	CAV1, TLR2, FOSL1	12.0719	0.348748
	GO:0032611	Interleukin-1 beta production	2	0.0140046	0.0311703	IL1B, CASP1	62.7738	0.374544
	GO:0050727	Regulation of inflammatory response	3	0.0210069	0.060116	HCK, GGT1, CASP1	7.47308	0.54813
	GO:0034599	Cellular response to oxidative stress	3	0.0210069	0.0618066	NME2, NR4A2, PARP1	7.35631	0.547359
	GO:0050796	Regulation of insulin secretion	3	0.0210069	0.0669744	GCG, IL1B, NOS2	7.02692	0.57011
	GO:0043122	Regulation of I-kappab kinase/NF-kappab signaling	2	0.0140046	0.0906524	PDPK1, IL1B	20.9246	0.641311
4	GO:0002690	Positive regulation of leukocyte chemotaxis	3	0.0191828	0.00456813	CXCL9, CXCL11, CXCL10	29.1528	0.102627
	GO:0032757	Positive regulation of interleukin-8 production	3	0.0191828	0.00942287	TLR3, FADD, TLR7	20.1827	0.184172
	GO:0006954	Inflammatory response	7	0.0447599	0.0205764	LAT, CXCL9, TLR3, CXCL11, TLR7, CXCL10, F2R	3.23065	0.279497
	GO:0032755	Positive regulation of interleukin-6 production	3	0.0191828	0.0267817	TLR3, HSPD1, TLR7	11.6611	0.31839
	GO:0007249	I-kappab kinase/NF-kappab signaling	3	0.0191828	0.0453517	TLR3, BIRC3, RPS27A	8.74583	0.426371
	GO:0050729	Positive regulation of inflammatory response	3	0.0191828	0.0642596	TLR3, HSPD1, TLR7	7.18836	0.50248
	GO:0007252	I-kappab phosphorylation	2	0.0127885	0.0658373	TLR3, TLR7	29.1528	0.50356
	GO:2000778	Positive regulation of interleukin-6 secretion	2	0.0127885	0.0919864	HSPD1, F2R	20.5784	0.598622
5	GO:0030521	Androgen receptor signaling pathway	4	0.0316907	0.00108401	NCOA1, CDK7, KAT5, NRIP1	19.5029	0.0581128
	GO:0043123	Positive regulation of I-kappab kinase/NF-kappab signaling	5	0.0396134	0.00832094	TNFRSF1A, UBE2I, PRKCE, BIRC2, TLR9	6.20822	0.18171
	GO:0071392	Cellular response to estradiol stimulus	3	0.023768	0.0102282	KAT5, CCNA2, NRIP1	19.3456	0.199526
	GO:0032355	Response to estradiol	4	0.0316907	0.0103521	GPI, NCOA1, TH, RARA	8.78702	0.198225
	GO:0008202	Steroid metabolic process	3	0.023768	0.0191187	CYP1B1, CYP1A1, HSD17B6	13.9468	0.307494
	GO:0006954	Inflammatory response	6	0.047536	0.0396312	CYBA, TNFRSF1A, IL17A, IL2RA, IL18, TLR9	3.16472	0.431701
6	GO:0050796	Regulation of insulin secretion	4	0.0259656	0.00628281	GIP, RAPGEF4, RAPGEF3, GLP1R	10.5527	0.276033
	GO:0032869	Cellular response to insulin stimulus	4	0.0259656	0.00921684	GOT1, USF1, ADIPOQ, PCK1	9.18223	0.33811
	GO:0032868	Response to insulin	3	0.0194742	0.054214	OTC, NPPA, PCK1	7.91453	0.703463
7	GO:0043627	Response to estrogen	3	0.0582298	0.00559983	ARSB, DTYMK, ARSA	25.8338	0.174968
8	GO:0006694	Steroid biosynthetic process	3	0.0560433	0.00201278	HSD3B2, HSD3B1, NR0B1	43.7292	0.0763971
	GO:0032868	Response to insulin	3	0.0560433	0.0085721	PFKFB1, HADH, HADHA	20.8856	0.184332
	GO:0006702	Androgen biosynthetic process	2	0.0373622	0.0226968	HSD3B2, HSD3B1	84.8081	0.334696
11	GO:0000302	Response to reactive oxygen species	4	0.0396944	0.00018636	GSR, TXN2, SOD3, SOD2	35.1481	0.00541685
	GO:0001666	Response to hypoxia	5	0.0496179	0.00145576	AHCY, TXN2, ITPR1, SOD3, SOD2	9.96203	0.0364673
	GO:0019430	Removal of superoxide radicals	2	0.0198472	0.0337788	SOD3, SOD2	57.1156	0.363807
12	GO:0006703	Estrogen biosynthetic process	2	0.044287	0.0188395	HSD17B1, HSD17B7	101.77	0.234534
	GO:0006694	Steroid biosynthetic process	2	0.044287	0.0538587	HSD17B2, HSD17B1	34.9833	0.410175
	GO:0008202	Steroid metabolic process	2	0.044287	0.0717173	NR1I2, UGT2B7	26.0341	0.452349
15	GO:0032743	Positive regulation of interleukin-2 production	2	0.0499002	0.0181937	PDE4B, PDE4D	104.298	0.308757
18	GO:0008202	Steroid metabolic process	4	0.221607	8.55789e-06	AKR1C3, CYP17A1, SULT2A1, AKR1B10	91.8851	0.000361507
	GO:0006700	C21-steroid hormone biosynthetic process	3	0.166205	3.05242e-05	CYP11A1, CYP11B1, CYP11B2	329.255	0.0010312
	GO:0042448	Progesterone metabolic process	2	0.110803	0.00854493	AKR1C3, CYP17A1	219.503	0.11384
21	GO:0032088	Negative regulation of NF-kappab transcription factor activity	2	0.078064	0.073469	PTGIS, NR1H4	24.8955	0.425755
22	GO:0032755	Positive regulation of interleukin-6 production	2	0.0915332	0.0316986	NOD1, PYCARD	57.4085	0.586677
	GO:0051092	Positive regulation of NF-kappab transcription factor activity	2	0.0915332	0.0910408	NOD1, PYCARD	19.4239	0.755807
