# Supplementary material for: Exploring the Pharmacological Mechanism of Quercetin-Resveratrol Combination for Polycystic Ovary Syndrome: A Systematic Pharmacological Strategy-Based Research
Source: Sci Rep. 2019 Dec 5;9:18420. doi: 10.1038/s41598-019-54408-3 (PMC6895093; doi:10.1038/s41598-019-54408-3)
Supplement: Supplementary file 12 — Table S12 [file 41598_2019_54408_MOESM12_ESM.xlsx]

## Sheet: Sheet1
Table S12 Pathway enrichment analysis
Term	Pathway	Count	%	PValue	Genes	Fold Enrichment	Benjamini
hsa00140	Steroid hormone biosynthesis	39	0.0199473	6.15962e-19	CYP3A4, HSD3B2, CYP3A5, CYP1B1, HSD3B1, CYP3A7, HSD17B2, HSD17B1, CYP11B1, CYP11B2, SULT2B1, COMT, AKR1C3, UGT1A6, AKR1C2, UGT1A9, UGT1A3, UGT1A5, CYP7A1, UGT1A4, HSD17B6, SRD5A1, HSD17B3, SULT1E1, AKR1C1, HSD17B7, CYP19A1, STS, CYP1A1, CYP11A1, CYP1A2, CYP2E1, UGT1A1, CYP7B1, UGT2B17, CYP17A1, HSD11B1, AKR1D1, UGT2B7	4.64174	1.74933e-17
hsa04917	Prolactin signaling pathway	43	0.0219932	2.27073e-18	HRAS, GRB2, STAT5A, STAT5B, TH, NFKB1, FOXO3, SRC, AKT1, FOS, INS, SOS1, PIK3CA, SHC1, PRL, SHC2, PIK3R1, PIK3CG, MAP2K1, SOCS3, PIK3CB, RELA, SOCS1, ESR1, GALT, RAF1, MAPK11, ESR2, MAPK10, STAT1, STAT3, MAPK1, NRAS, CCND1, CYP17A1, TNFSF11, CCND2, MAPK14, GSK3B, MAPK3, IRF1, JAK2, MAPK8	4.18075	4.60634e-17
hsa04910	Insulin signaling pathway	63	0.0322226	2.56138e-18	HRAS, FOXO1, RPS6KB1, AKT1, PRKAR2B, PDPK1, PRKAR2A, EIF4EBP1, PIK3CA, SHC1, PRKACA, PRKACB, SHC2, INSR, PIK3CG, IRS2, BRAF, PIK3CB, SOCS3, HKDC1, SOCS1, FBP1, FBP2, PPP1CC, PPARGC1A, IRS1, MAPK1, CRKL, MAPK3, MAPK8, PRKCZ, GRB2, HK2, MKNK1, HK1, INS, SOS1, HK3, GYS1, GYS2, CALML5, PIK3R1, MAP2K1, CBL, ACACA, RAF1, ACACB, BAD, MAPK10, PCK1, NRAS, CBLB, EIF4E, PYGL, GSK3B, PRKAR1B, ARAF, PRKAR1A, …	3.15141	4.84954e-17
hsa04914	Progesterone-mediated oocyte maturation	44	0.0225047	7.55864e-15	ADCY3, HSP90AB1, ADCY4, ADCY1, ADCY2, ADCY7, ADCY8, ADCY5, ADCY6, AKT1, PGR, INS, BUB1, PIK3CA, PRKACA, PRKACB, CCNA1, CCNA2, PIK3R1, PIK3CG, CDK1, HSP90AA1, BRAF, MAP2K1, PIK3CB, RAF1, IGF1, MAPK11, MAPK10, CDC25C, CDK2, CDC25A, CDC25B, CCNB1, MAPK1, RPS6KA3, MAD2L1, ADCY9, RPS6KA2, PLK1, MAPK14, MAPK3, ARAF, MAPK8	3.49122	1.07248e-13
hsa04915	Estrogen signaling pathway	45	0.0230161	4.42838e-13	ADCY3, HSP90AB1, ADCY4, ADCY1, HRAS, ADCY2, ADCY7, ADCY8, GRB2, MMP9, FKBP4, ADCY5, ADCY6, MMP2, SRC, ATF2, AKT1, FOS, SOS1, PIK3CA, PRKACA, NOS3, SHC1, PRKACB, CALML5, SHC2, PIK3R1, EGFR, PIK3CG, HSP90AA1, MAP2K1, PIK3CB, CREB1, ESR1, RAF1, ESR2, ITPR1, MAPK1, NRAS, ADCY9, SP1, JUN, MAPK3, CALM2, CALM1	3.13777	4.83746e-12
hsa04912	GnRH signaling pathway	40	0.0204588	3.82244e-11	ADCY3, ADCY4, ADCY1, HRAS, ADCY2, ADCY7, ADCY8, GRB2, ADCY5, ADCY6, MMP2, SRC, CDC42, SOS1, MAP3K1, PRKACA, PRKACB, CALML5, MAP2K6, EGFR, PLD2, PLD1, MAP2K1, GNRH1, MAP2K3, MAP2K4, RAF1, MAPK11, MAPK10, MMP14, ITPR1, MAPK1, NRAS, ADCY9, JUN, MAPK14, MAPK3, MAPK8, CALM2, CALM1	3.03433	2.85677e-10
hsa04913	Ovarian steroidogenesis	27	0.0138097	2.27126e-10	HSD3B2, ADCY3, ADCY4, ADCY1, HSD3B1, CYP1B1, ADCY2, ADCY7, HSD17B2, LDLR, PTGS2, ADCY8, HSD17B1, ADCY5, ADCY6, AKR1C3, INS, PRKACA, PRKACB, INSR, HSD17B7, CYP19A1, CYP11A1, CYP1A1, IGF1, CYP17A1, ADCY9	3.80375	1.53581e-09
hsa04931	Insulin resistance	42	0.0214817	1.09439e-09	PPARA, PRKCZ, FOXO1, NFKB1, RPS6KB1, NR1H2, AKT1, TNFRSF1A, PDPK1, INS, GYS1, GYS2, PIK3CA, NOS3, INSR, PIK3R1, NR1H3, PIK3CG, IL6, IRS2, PIK3CB, SOCS3, CREB1, RELA, ACACB, MAPK10, PRKCE, PPP1CC, PPARGC1A, IRS1, PPARGC1B, STAT3, PCK1, PTPN11, RPS6KA3, RPS6KA2, PYGL, GFPT1, GSK3B, MAPK8, MTOR, PTPN1	2.68454	5.97708e-09
hsa04114	Oocyte meiosis	39	0.0199473	6.63975e-08	ADCY3, ADCY4, ADCY1, YWHAZ, ADCY2, ADCY7, ADCY8, ADCY5, ADCY6, PPP3R1, AURKA, CCNE2, PGR, CCNE1, INS, BUB1, PRKACA, PRKACB, CALML5, PPP3CA, CDK1, AR, MAP2K1, YWHAB, IGF1, CDC20, PPP1CC, CDC25C, ITPR1, CDK2, MAPK1, RPS6KA3, MAD2L1, ADCY9, RPS6KA2, PLK1, MAPK3, CALM2, CALM1	2.46992	2.85711e-07
hsa04922	Glucagon signaling pathway	32	0.016367	1.37342e-05	LDHC, LDHB, PPARA, ADCY2, PFKFB1, PPP3R1, FOXO1, PDHB, ATF2, AKT1, PKM, GYS1, GYS2, PRKACA, PDHA2, PRKACB, PDHA1, CALML5, PPP3CA, CREB1, CREBBP, ACACA, ACACB, SIRT1, PPARGC1A, ITPR1, PCK1, GCG, EP300, PYGL, CALM2, CALM1	2.2313	4.43234e-05
hsa04064	NF-kappa B signaling pathway	24	0.0122753	0.00237016	BCL10, XIAP, PTGS2, RELA, NFKB1, UBE2I, BCL2L1, BIRC3, TAB1, BIRC2, CXCL12, ATM, MAP3K7, TNFRSF1A, CARD11, LAT, TNFSF11, PLCG1, BCL2, LCK, ZAP70, IL1B, SYK, BLNK	1.9043	0.00555413
hsa04350	TGF-beta signaling pathway	20	0.0102294	0.0289455	BMP2, TGFBR1, CREBBP, RBL1, TGFBR2, SMAD3, SMAD2, RPS6KB1, DCN, TGFB1, TGFB2, MAPK1, EP300, SP1, CDKN2B, MAPK3, RHOA, MYC, ACVR1, TFDP1	1.64359	0.0527269
hsa04911	Insulin secretion	19	0.00971792	0.0585685	ADCY3, FXYD2, ADCY4, ADCY1, GIP, ADCY2, ADCY7, ADCY8, CREB1, ADCY5, ADCY6, ATF2, GCG, ADCY9, INS, RAPGEF4, PRKACA, PRKACB, GLP1R	1.54305	0.101589
hsa00980	Metabolism of xenobiotics by cytochrome P450	50	0.0255735	2.1989e-24	CYP3A4, CYP3A5, CYP1B1, CYP2B6, CYP2D6, ADH5, ADH1B, ADH6, ADH1A, ADH7, GSTM5, ALDH3A1, GSTM1, CYP2A13, GSTM2, UGT1A6, AKR1C2, UGT1A9, GSTM3, CBR1, GSTM4, UGT1A3, ADH4, UGT1A5, GSTK1, UGT1A4, GSTO2, GSTO1, AKR1C1, GSTA1, GSTA2, GSTA3, GSTT2B, GSTA4, SULT2A1, CYP1A1, CYP2C9, GSTT1, EPHX1, GSTT2, CYP1A2, CYP2E1, UGT1A1, DHDH, MGST3, UGT2B17, HSD11B1, UGT2B7, GSTP1, MGST1	4.66425	1.56122e-22
